# Supplementary material for: Can Forest Management Practices Counteract Species Loss Arising from Increasing European Demand for Forest Biomass under Climate Mitigation Scenarios?
Source: Environ Sci Technol. 2023 Jan 27;57(5):2149–61. doi: 10.1021/acs.est.2c07867 (PMC9910049; doi:10.1021/acs.est.2c07867)
Supplement: Supplementary file 2 — es2c07867_si_002.xlsx [file es2c07867_si_002.xlsx]

## Sheet: Title
Supplementary information 22
Can forest management practices counteract species loss arising from increasing European demand for forest biomass under climate mitigation scenarios?
Francesca Rosa1*, Fulvio Di Fulvio2, Pekka Lauri2, Adam Felton3, Nicklas Forsell2, Stephan Pfister1, Stefanie Hellweg1
1Institute of Environmental Engineering, ETH Zurich, HPZ E33, John-von-Neumann-Weg 9, 8093 Zurich, Switzerland
2Ecosystems Services and Management Program (ESM), International Institute for Applied Systems Analysis (IIASA), Schlossplatz 1, A-2361 Laxenburg, Austria (IIASA), A-2361 Laxenburg, Austria
3Southern Swedish Forest Research Centre, Swedish University of Agricultural Sciences SLU, Sundsvägen 3, SE-230 53 Alnarp, Sweden
* Corresponding author: Francesca Rosa (e-mail: rosa@ifu.baug.ethz.ch)

## Sheet: Description
S22 Yield of the various forest management practices considered, according to their geographical origin and whether there are under an alternative forest management (AFM) or not.
Each sheet in this file contains the list of countries where a specific forest management practice is adopted and with which yield.
Explanation of the name tags in the sheets' names:
EU_ : Forest management applied in the listed EU28 countries but not in the areas where the AFM are projected to be adopted. E.g., in the sheet EU_Clear-cut, the value for Austria means that that yield is the yield of those clear cut productions not occuring in the areas considered for the AFM.
outsideEU_ : Forest management applied in the regions outised the EU28 from where biomass is imported
AFM_: Forest management applied in the listed EU28 countries according to the ALTERFOR case studies, in the areas where the AFM are projected to be adopted using the ALTERFOR suitability maps.
Country code (e.g., DE): Code of the country where the ALTERFOR case study was used to define the yield in the countries listed in the sheet under that forest management practice.
DE: Germany
IT: Italy
IE: Ireland
LT: Lithuania
NL: Netherlands
PT: Portugal
SE: Sweden
SK: Slovakia

## Sheet: EU_Clear-cut
Country	Yield [m3/(ha*year)]
Austria	7.33422
Belgium	7.7385
Bulgaria	5.95845
Croatia	4.7
Cyprus	1.1999
CzechRep	9.32345
Denmark	11.3
Estonia	5.7
Finland	5.04603
France	5.3503
Germany	10.8059
Greece	1.2274
Hungary	6.92328
Ireland	11.9047
Italy	4.23315
Latvia	6.6
Lithuania	6.4
Luxembourg	7.6
Netherlands	9.20875
Poland	7.95973
Portugal	8.43037
Romania	8.60741
Slovakia	7.54696
Slovenia	9
Spain	2.42639
Sweden	4.70024
UK	7.95103

## Sheet: EU_Selection
Country	Yield [m3/(ha*year)]
Austria	5.63206
Belgium	6.20179
Bulgaria	3.00881
Croatia	3.525
CzechRep	7.44135
Denmark	5.65
Estonia	4.275
Finland	2.95102
France	2.91828
Germany	9.13236
Greece	0.696392
Hungary	3.4244
Ireland	2.83851
Italy	1.98321
Latvia	3.3
Lithuania	1.6
Luxembourg	5.7
Netherlands	6.80998
Poland	4.1693
Romania	2.23397
Slovakia	6.08805
Slovenia	4.5
Spain	1.06133
Sweden	1.97746
UK	3.26527

## Sheet: EU_Energy_crops
Country	Yield [m3/(ha*year)]
Austria	19.4
Belgium	24.3
Bulgaria	15.1
Croatia	24.9
Cyprus	15.3
CzechRep	16.4
Denmark	19.5
Estonia	14.8
Finland	12.4
France	24.4
Germany	21.6
Greece	16.7
Hungary	16.3
Italy	22.4
Ireland	24.1
Latvia	16.1
Lithuania	16.6
Luxembourg	23.7
Netherlands	23.3
Poland	15.2
Portugal	22.3
Romania	16
Slovakia	16.7
Slovenia	17.6
Spain	22.1
Sweden	15.9
UK	21.8

## Sheet: outsideEU_Pulp_Timber_plant
Country	Yield [m3/(ha*year)]
Angola	18.5443
Bahamas	14.8257
Bangladesh	21.7563
Belize	22.8504
Bolivia	22.4
Brazil	21.7578
BruneiDarsm	18.8349
BurkinaFaso	17.3082
Burundi	20.0545
Cambodia	21.6873
Cameroon	9.78648
CentAfrRep	15.4508
Chad	6.02512
Chile	15.6849
Colombia	23.9666
CongoDemR	26.1102
CongoRep	27.0644
CotedIvoire	16.3747
Cuba	30.1127
DominicanRp	13.9678
Ecuador	22.3984
ElSalvador	19.124
Gabon	26.3958
Gambia	41.6839
Ghana	17.3613
Guatemala	24.0765
Guinea	18.5893
Haiti	22.0539
Honduras	30.4954
India	18.7365
Indonesia	20.7939
Jamaica	20.5277
Kenya	22.503
Laos	15.7855
Lesotho	58.2361
Liberia	19.5641
Madagascar	31.4964
Malawi	15.6409
Malaysia	24.1366
Mali	23.502
Mexico	24.1747
Mozambique	12.7958
Myanmar	22.4262
Nicaragua	24.0554
Nigeria	15.1164
Pakistan	15.2277
PapuaNGuin	19.7746
Peru	5.86706
Philippines	33.9462
Rwanda	39.6895
Senegal	12.9008
SierraLeone	16.1813
Singapore	3.10509
SolomonIs	24.1283
Somalia	13.0631
SouthAfrica	11.1961
SriLanka	8.71481
Sudan	5.17917
Swaziland	17.7835
Tanzania	18.3905
Thailand	21.4336
Togo	13.9826
TrinidadTob	22.4319
Uganda	24.7437
Uruguay	16.7791
Venezuela	25.5379
VietNam	21.778
Zambia	18.8708
Zimbabwe	12.0609

## Sheet: outsideEU_Clear-cut
Country	Yield [m3/(ha*year)]
Albania	6.52111
Algeria	6.87298
Argentina	11.1552
Armenia	4.80969
Australia	12.485
Azerbaijan	5.58709
Belarus	5.88251
Benin	14.2189
BosniaHerzg	6.52658
Bhutan	9.08539
Canada	7.00051
China	9.8182
Georgia	11.9321
Iran	5.49196
Iraq	3.94887
Israel	3.03032
Japan	12.4818
Jordan	18.7723
Kazakhstan	3.40623
KoreaDPRp	5.67037
KoreaRep	6.96508
Lebanon	3.19842
Libya	7.78412
Macedonia	3.58621
MoldovaRep	4.15396
Mongolia	4.43907
Morocco	6.4469
Nepal	7.67673
NewZealand	18.6542
Norway	5.36326
Oman	5.13211
PuertoRico	8.88136
RussianFed	6.43629
SaudiArabia	2.89428
Serbia-Monte	5.97897
Switzerland	6.66892
Syria	6.16504
Tunisia	4.70453
Turkey	10.6533
Turkmenistan	3
Ukraine	6.34485
USA	9.62624
Yemen	1.57389

## Sheet: outsideEU_RIL
Country	Yield [m3/(ha*year)]
Angola	1.85443
Bahamas	1.48257
Bangladesh	2.17563
Belize	2.28504
Bolivia	2.24
Brazil	2.17578
BruneiDarsm	1.88349
BurkinaFaso	1.73082
Burundi	2.00545
Cambodia	2.16873
Cameroon	0.978648
CentAfrRep	1.54508
Chad	0.602512
Chile	1.56849
Colombia	2.39666
CongoDemR	2.61102
CongoRep	2.70644
CotedIvoire	1.63747
Cuba	3.01127
DominicanRp	1.39678
Ecuador	2.23984
ElSalvador	1.9124
Gabon	2.63958
Gambia	4.16839
Ghana	1.73613
Guatemala	2.40765
Guinea	1.85893
Haiti	2.20539
Honduras	3.04954
India	1.87365
Indonesia	2.07939
Jamaica	2.05277
Kenya	2.2503
Laos	1.57855
Lesotho	5.82361
Liberia	1.95641
Madagascar	3.14964
Malawi	1.56409
Malaysia	2.41366
Mali	2.3502
Mexico	2.41747
Mozambique	1.27958
Myanmar	2.24262
Nicaragua	2.40554
Nigeria	1.51164
Pakistan	1.52277
PapuaNGuin	1.97746
Peru	0.586706
Philippines	3.39462
Rwanda	3.96895
Senegal	1.29008
SierraLeone	1.61813
Singapore	0.310509
SolomonIs	2.41283
Somalia	1.30631
SouthAfrica	1.11961
SriLanka	0.871481
Sudan	0.517917
Swaziland	1.77835
Tanzania	1.83905
Thailand	2.14336
Togo	1.39826
TrinidadTob	2.24319
Uganda	2.47437
Uruguay	1.67791
Venezuela	2.55379
VietNam	2.1778
Zambia	1.88708
Zimbabwe	1.20609

## Sheet: outsideEU_Selection
Country	Yield [m3/(ha*year)]
Albania	0.652111
Algeria	0.687298
Argentina	1.11552
Armenia	0.480969
Australia	1.2485
Azerbaijan	0.558709
Belarus	0.588251
Benin	1.42189
BosniaHerzg	0.652658
Bhutan	0.908539
Canada	0.700051
China	0.98182
Georgia	1.19321
Iran	0.549196
Iraq	0.394887
Israel	0.303032
Japan	1.24818
Jordan	1.87723
Kazakhstan	0.340623
KoreaDPRp	0.567037
KoreaRep	0.696508
Lebanon	0.319842
Libya	0.778412
Macedonia	0.358621
MoldovaRep	0.415396
Mongolia	0.443907
Morocco	0.64469
Nepal	0.767673
NewZealand	1.86542
Norway	0.536326
Oman	0.513211
PuertoRico	0.888136
RussianFed	0.643629
SaudiArabia	0.289428
Serbia-Monte	0.597897
Switzerland	0.666892
Syria	0.616504
Tunisia	0.470453
Turkey	1.06533
Turkmenistan	0.3
Ukraine	0.634485
USA	0.962624
Yemen	0.157389

## Sheet: outsideEU_Energy_plantations
Country	Yield [m3/(ha*year)]
Albania	21.9
Algeria	21.5
Angola	28.6
Argentina	28.6
Armenia	10.6
Australia	20.9
Azerbaijan	10.5
Bahamas	28.1
Bangladesh	30
Belarus	13.1
Belize	37.1
Benin	24.1
Bhutan	23.9
Bolivia	30.4
BosniaHerzg	23.2
Brazil	44.6
BruneiDarsm	39.1
Burundi	33.9
Cambodia	26.4
Cameroon	44
Canada	17.2
CentAfrRep	39.1
Chad	20.4
Chile	19
China	33.8
Colombia	35.4
CongoDemR	41.2
CongoRep	41
CostaRica	36.3
CotedIvoire	29.6
Cuba	29.7
DominicanRp	36.7
Ecuador	25.9
ElSalvador	36
EqGuinea	46.7
Ethiopia	28.1
FrGuiana	37.5
Gabon	39.7
Georgia	11.8
Ghana	29.1
Guadeloupe	41.1
Guatemala	35.6
Guinea	25.3
GuineaBissau	18.1
Guyana	33.9
Haiti	32.4
Honduras	36.4
India	31.7
Indonesia	35.5
Iran	17.7
Iraq	12.6
Israel	17.9
Jamaica	36.5
Japan	26.5
Kazakhstan	8.5
Kenya	33.7
KoreaDPRp	25.2
KoreaRep	28.6
Kyrgyzstan	6.9
Laos	33.9
Lebanon	17.4
Lesotho	21.4
Liberia	33.8
Macedonia	20.5
Madagascar	26.2
Malawi	22.7
Malaysia	37.6
Mali	18.8
Mexico	19.2
MoldovaRep	12.2
Mongolia	11.2
Morocco	22.8
Mozambique	21.5
Myanmar	29.2
Nepal	23.8
NewCaledonia	32.2
NewZealand	26.7
Nicaragua	35.1
Nigeria	26.1
Norway	10.5
Pakistan	12
Panama	31.8
PapuaNGuin	34.5
Paraguay	32.5
Peru	26.9
Philippines	32.6
PuertoRico	34
RussianFed	7.2
Rwanda	35.7
Senegal	16.1
Serbia-Monte	23
SierraLeone	27.5
SolomonIs	29.8
SouthAfrica	29.9
SriLanka	31
Sudan	30
Suriname	37
Swaziland	25.1
Switzerland	15
Syria	22
Tajikistan	5.5
Tanzania	24.6
Thailand	23.5
TimorLeste	24.3
Togo	27.8
TrinidadTob	37.2
Tunisia	23.1
Turkey	17
Uganda	34.1
Ukraine	12
Uruguay	31.8
USA	22.3
Uzbekistan	6.5
Vanuatu	29.8
Venezuela	27.6
VietNam	30.3
Zambia	23.9
Zimbabwe	23.1

[truncated: 18 more sheets: AFM_DE_Selection, AFM_DE_Retention, AFM_IT_Selection1, AFM_IT_Selection2, AFM_IT_Retention, AFM_IE_Selection, AFM_IE_Clear-cut, AFM_LT_Selection, AFM_LT_Clear-cut, AFM_SK_Selection, AFM_SK_Retention, AFM_SE_Selection, AFM_SE_Clear-cut, AFM_NL_Selection1, AFM_NL_Selection2, AFM_NL_Clear-cut, AFM_PT_Selection, AFM_PT_Clear-cut]
