# Supplementary material for: Can Forest Management Practices Counteract Species Loss Arising from Increasing European Demand for Forest Biomass under Climate Mitigation Scenarios?
Source: Environ Sci Technol. 2023 Jan 27;57(5):2149–61. doi: 10.1021/acs.est.2c07867 (PMC9910049; doi:10.1021/acs.est.2c07867)
Supplement: Supplementary file 3 — es2c07867_si_003.xlsx [file es2c07867_si_003.xlsx]

## Sheet: Title
Supplementary information 23
Can forest management practices counteract species loss arising from increasing European demand for forest biomass under climate mitigation scenarios?
Francesca Rosa1*, Fulvio Di Fulvio2, Pekka Lauri2, Adam Felton3, Nicklas Forsell2, Stephan Pfister1, Stefanie Hellweg1
1Institute of Environmental Engineering, ETH Zurich, HPZ E33, John-von-Neumann-Weg 9, 8093 Zurich, Switzerland
2Ecosystems Services and Management Program (ESM), International Institute for Applied Systems Analysis (IIASA), Schlossplatz 1, A-2361 Laxenburg, Austria (IIASA), A-2361 Laxenburg, Austria
3Southern Swedish Forest Research Centre, Swedish University of Agricultural Sciences SLU, Sundsvägen 3, SE-230 53 Alnarp, Sweden
* Corresponding author: Francesca Rosa (e-mail: rosa@ifu.baug.ethz.ch)

## Sheet: Description
S23 Correlation between aggregated CFs as it was done in the original LC-Impact methodology (Chaudhary et al. 2016) (considering five species groups) and aggregated CFs (considering three species groups) as done in the current study.
Five species groups: Plants, Mammals, Birds, Amphibians, Reptiles (P-M-B-A-R)
Three species groups: Plants, Mammals, Birds (P-M-B)
The disaggregated CFs and the original CFs aggregated over five species groups are available on the LCImpact wesite (last accessed: 15th October 2020.): https://lc-impact.eu/ (Downloads -> Land Stress -> non-aggregated-per-taxon -> sheet Occupation CF Wgt)
The CFs aggregated considering three species groups were calculated starting from the disaggregated values and applying the same approach described in the paper
Chaudhary, A., Verones, F., De Bann, L., Pfister, S., & Hellweg, S. (2016). LC-IMPACT Version 1.0 – Chapter 11 – Land stress: Potential species loss from land use (https://lc-impact.eu/).

## Sheet: Correlation
	Global PDF/m2														Annual crops	Permanent crops	Pastures	Urban	Extensive forestry	Intensive forestry
COUNTRYSIDE SAR CFs	Annual crops		Permanent crops		Pasture		Urban		Extensive forestry		Intensive forestry			Correlation coefficient	0.945821	0.938741	0.979262	0.950672	0.933357	0.937215
eco_code	P-M-B-A-R	P-M-B	P-M-B-A-R	P-M-B	P-M-B-A-R	P-M-B	P-M-B-A-R	P-M-B	P-M-B-A-R	P-M-B	P-M-B-A-R	P-M-B
World average	2.10499e-15	2.10499e-15	1.50751e-15	1.50751e-15	1.28773e-15	1.28773e-15	2.4455e-15	2.4455e-15	3.74907e-16	3.74907e-16	1.08297e-15	1.08297e-15
AA0101	4.07813e-14	4.90767e-14	3.15169e-14	3.46763e-14	2.05306e-14	2.11189e-14			1.26449e-14	1.41057e-14	2.68337e-14	3.44874e-14
AA0102	2.38881e-14	3.85265e-14	1.83466e-14	2.91502e-14	9.79273e-15	1.42015e-14	3.32131e-14	5.57584e-14	5.41983e-15	8.48118e-15	1.55732e-14	2.53725e-14
AA0103	3.57371e-14	6.58953e-14	2.45244e-14	4.34557e-14	8.91253e-15	1.57081e-14	5.59117e-14	1.02388e-13	1.03743e-14	1.878e-14	2.3554e-14	4.33909e-14
AA0104	1.64913e-14	2.74151e-14	1.27151e-14	2.17165e-14	6.77082e-15	9.5158e-15	2.38198e-14	4.17012e-14	4.20438e-15	6.77541e-15	1.18696e-14	1.97068e-14
AA0105	1.54706e-14	1.68243e-14	1.06734e-14	1.04476e-14	1.05137e-14	1.05772e-14	2.05863e-14	2.28648e-14	4.82084e-15	5.15227e-15	1.06005e-14	1.10166e-14
AA0106	1.41764e-14	1.8989e-14	1.09169e-14	1.45074e-14	6.10587e-15	6.89507e-15	2.02833e-14	2.77856e-14	4.07574e-15	5.0276e-15	1.0097e-14	1.38181e-14
AA0107	1.62019e-14	1.66755e-14	1.22789e-14	1.16633e-14	1.07589e-14	1.03014e-14	2.17354e-14	2.24935e-14	4.81281e-15	4.63669e-15	1.14317e-14	1.1452e-14
AA0108	1.42364e-14	3.17665e-15	1.22384e-14	6.28575e-16	1.34641e-14	2.49641e-15	2.48529e-14	5.18821e-15	2.48596e-15	5.45737e-16	9.99978e-15	1.41264e-15
AA0109					0	0
AA0110	7.01071e-14	5.64049e-14	5.95116e-14	4.47801e-14	3.9677e-14	2.5937e-14			2.13069e-14	1.33435e-14	4.35485e-14	3.41375e-14
AA0111	2.5326e-14	3.01902e-14	1.83162e-14	2.18391e-14	1.4869e-14	1.57055e-14	3.11801e-14	3.87447e-14	7.82493e-15	8.92382e-15	1.84662e-14	2.18327e-14
AA0112	2.7087e-14	2.94936e-14	2.02697e-14	2.10622e-14	1.67243e-14	1.67546e-14			8.63867e-15	8.67792e-15	1.92552e-14	2.07303e-14
AA0113	1.00829e-13	8.94568e-14	7.20268e-14	6.03282e-14	7.03482e-14	6.39839e-14	1.16957e-13	1.03177e-13	2.82297e-14	2.37842e-14	6.50622e-14	6.21657e-14
AA0114					3.05527e-18	5.97902e-18
AA0115	1.30089e-14	1.38126e-14	9.25959e-15	9.58934e-15	8.17501e-15	8.20654e-15	1.53303e-14	1.64956e-14	4.04135e-15	4.13515e-15	9.64402e-15	1.01738e-14
AA0116	1.75258e-14	2.00441e-14	1.09293e-14	1.04001e-14	9.57941e-15	9.86694e-15	2.34603e-14	2.75741e-14	6.24796e-15	7.46729e-15	1.18333e-14	1.30301e-14
AA0117	2.81445e-14	2.72833e-14	1.85633e-14	1.60302e-14	2.09111e-14	1.97925e-14	3.33074e-14	3.17996e-14	8.14195e-15	8.00996e-15	1.98253e-14	1.89531e-14
AA0118	1.77488e-14	2.8802e-14	1.04779e-14	1.61782e-14	6.95071e-15	9.43961e-15	2.52918e-14	4.27311e-14	6.02098e-15	9.9652e-15	1.1433e-14	1.81441e-14
AA0119	4.10508e-14	5.05143e-14	2.85828e-14	3.22237e-14	2.07742e-14	2.1364e-14	5.90256e-14	7.36491e-14	1.36329e-14	1.59248e-14	2.81305e-14	3.4878e-14
AA0120	1.64752e-14	1.64503e-14	1.19662e-14	1.03665e-14	9.59662e-15	9.07174e-15	2.20153e-14	2.19144e-14	5.52844e-15	5.48738e-15	1.1308e-14	1.09681e-14
AA0121	9.60331e-15	1.05805e-14	7.067e-15	7.82192e-15	6.34567e-15	6.57999e-15	1.02451e-14	1.17464e-14	2.69619e-15	2.92232e-15	6.83947e-15	7.51006e-15
AA0122	1.03258e-14	1.11672e-14	7.51208e-15	8.02956e-15	6.77784e-15	6.90657e-15	1.15023e-14	1.27994e-14	3.14913e-15	3.32675e-15	7.63472e-15	8.19876e-15
AA0123	1.02788e-14	1.45844e-14	7.00956e-15	9.4523e-15	5.12392e-15	6.18088e-15	1.29967e-14	1.95305e-14	2.7892e-15	3.96551e-15	6.60263e-15	9.10609e-15
AA0124	1.38084e-14	2.15398e-14	7.08686e-15	9.77695e-15	5.96483e-15	7.79094e-15	1.84385e-14	3.01155e-14	4.79218e-15	7.78242e-15	8.39307e-15	1.24393e-14
AA0125	1.25266e-14	1.85049e-14	4.69784e-15	2.53122e-15	6.4732e-15	8.45831e-15	2.23993e-14	3.21677e-14	4.78898e-15	7.441e-15	6.01891e-15	7.16898e-15
AA0126	2.66794e-14	3.16479e-14	2.13839e-14	2.5459e-14	1.72291e-14	1.87942e-14	3.31345e-14	4.2009e-14	6.66944e-15	7.41435e-15	1.98395e-14	2.39296e-14
AA0127	1.83827e-14	2.07718e-14	1.20534e-14	1.1936e-14	1.15202e-14	1.18769e-14	2.5278e-14	2.92209e-14	5.73108e-15	6.33222e-15	1.2575e-14	1.36317e-14
AA0128	1.33136e-14	1.32749e-14	9.71372e-15	8.99088e-15	7.7194e-15	7.40012e-15	1.69795e-14	1.6558e-14	4.25578e-15	3.99202e-15	9.66379e-15	9.61012e-15
AA0201	8.79187e-15	1.16225e-14	7.27499e-15	9.60103e-15	3.4014e-15	4.24017e-15	1.23846e-14	1.83057e-14	1.76035e-15	2.37266e-15	3.43532e-15	4.70443e-15
AA0202	7.72526e-14	6.28248e-14	6.07899e-14	4.7424e-14	4.52463e-14	3.66636e-14	8.98962e-14	7.35162e-14	1.19812e-14	8.49886e-15	2.19739e-14	1.65198e-14
AA0203	1.00068e-14	1.40679e-14	9.56674e-15	1.43341e-14	4.53352e-15	6.05925e-15			1.36756e-15	2.06459e-15	4.51433e-15	7.37774e-15
AA0204	9.64547e-15	1.40197e-14	8.15183e-15	1.20126e-14	4.40049e-15	6.14044e-15	1.43646e-14	2.32662e-14	1.64949e-15	2.4172e-15	3.86635e-15	6.08524e-15
AA0401					1.70275e-14	3.18792e-14
AA0402	2.74727e-15	2.70914e-15	2.01491e-15	1.86254e-15	1.81521e-15	1.80464e-15	4.38856e-15	4.88559e-15	3.40743e-16	3.77204e-16	7.89658e-16	6.63924e-16
AA0403	2.4573e-15	2.99855e-15	2.48297e-15	3.7907e-15	2.87095e-15	3.85027e-15			1.62915e-16	2.84022e-16	8.89712e-16	1.6855e-15
AA0404	1.7074e-15	2.2053e-15	1.63416e-15	2.55007e-15	1.81403e-15	2.43203e-15	3.28063e-15	5.03209e-15	1.22489e-16	2.38735e-16	5.75402e-16	1.13884e-15
AA0405	3.24415e-15	3.6162e-15	1.95026e-15	2.4002e-15	1.74743e-15	2.00283e-15	3.43905e-15	4.42802e-15	8.36149e-17	1.47676e-16	3.75563e-16	6.62231e-16
AA0406	4.10387e-15	4.48648e-15	2.85337e-15	3.4831e-15	2.19075e-15	2.41317e-15	4.8479e-15	6.25699e-15	1.7357e-16	2.58316e-16	8.0028e-16	1.17495e-15
AA0407	7.45667e-15	5.78724e-15	8.19767e-15	8.2915e-15	6.62478e-15	6.59898e-15			1.15554e-15	8.26987e-16	3.8514e-15	4.4554e-15
AA0408	2.9689e-15	2.94163e-15	2.29422e-15	2.60732e-15	2.13918e-15	2.24183e-15	3.99578e-15	4.74986e-15	1.81434e-16	1.84871e-16	6.52214e-16	8.95517e-16
AA0409	4.1074e-15	4.44508e-15	2.38915e-15	2.5782e-15	1.38685e-15	1.52666e-15	3.9192e-15	4.63635e-15	3.24789e-16	4.11588e-16	6.41688e-16	7.61195e-16
AA0410	4.13952e-15	4.58682e-15	2.38687e-15	2.86817e-15	1.5963e-15	1.79256e-15	3.66317e-15	4.59917e-15	7.15829e-17	1.43166e-16	3.50336e-16	6.50011e-16
AA0411	3.12945e-15	4.14805e-15	1.43813e-15	1.91481e-15	1.4121e-15	2.10013e-15	3.81738e-15	5.87207e-15	2.67874e-16	5.11711e-16	4.03558e-16	7.3021e-16
AA0412	2.01624e-15	2.92037e-15	1.0988e-15	1.60556e-15	1.06786e-15	1.73571e-15	3.23398e-15	5.24999e-15	2.64368e-16	5.10498e-16	3.55323e-16	6.63302e-16
AA0413	2.40178e-15	3.23875e-15	1.34627e-15	1.87281e-15	1.23992e-15	1.84121e-15	3.6122e-15	5.5185e-15	2.38587e-16	4.34945e-16	4.57987e-16	7.69355e-16
AA0414	1.99645e-15	2.318e-15	1.55668e-15	2.12008e-15	2.18761e-15	2.60398e-15			6.6715e-17	1.32717e-16	3.4397e-16	6.86417e-16
AA0701					1.58291e-15	1.9671e-15	2.49773e-15	3.22056e-15	8.38458e-17	9.11005e-17	2.95942e-16	2.76772e-16
AA0702	1.37228e-15	1.45846e-15	9.91858e-16	1.05074e-15	1.13703e-15	1.29599e-15	1.88749e-15	2.30675e-15	6.05935e-17	7.19111e-17	1.84258e-16	2.18125e-16
AA0703	1.59672e-15	1.61419e-15	1.27042e-15	1.16959e-15	1.63794e-15	1.8416e-15			1.11028e-16	1.02788e-16	3.94971e-16	3.28898e-16
AA0704	1.23723e-15	1.32315e-15	9.56065e-16	1.04076e-15	1.07099e-15	1.20632e-15			2.63641e-17	3.72784e-17	1.17306e-16	1.67958e-16
AA0705	1.57529e-15	1.67745e-15	1.29376e-15	1.38459e-15	1.4881e-15	1.71089e-15	2.55243e-15	3.17255e-15	8.3913e-17	1.01399e-16	3.27723e-16	3.73807e-16
AA0706	1.56169e-15	1.57865e-15	1.19614e-15	1.14317e-15	1.43555e-15	1.54853e-15	2.25737e-15	2.57401e-15	6.33187e-17	6.06596e-17	2.58006e-16	2.22574e-16
AA0707	1.52804e-15	1.60331e-15	1.04483e-15	1.10768e-15	1.13329e-15	1.23362e-15	1.77559e-15	2.05577e-15	1.88287e-17	2.77243e-17	9.42318e-17	1.25094e-16
AA0708	8.40761e-15	9.46963e-15	6.791e-15	7.72587e-15	2.92252e-15	3.23103e-15	1.0354e-14	1.27334e-14	2.05056e-15	2.35841e-15	1.1262e-15	1.74031e-15
AA0709	1.2255e-15	1.23678e-15	9.22207e-16	9.49919e-16	1.01509e-15	1.06652e-15			2.31318e-17	2.42102e-17	9.30017e-17	1.11139e-16
AA0801	4.60454e-15	4.83595e-15	3.56155e-15	3.84746e-15	1.2288e-15	1.33578e-15	4.85584e-15	5.48345e-15	4.70169e-16	4.9951e-16	1.46059e-15	1.66046e-15
AA0802	8.22097e-16	9.63698e-16	5.79386e-16	6.61893e-16	3.35511e-16	4.33813e-16			2.00497e-17	3.0238e-17	2.28943e-16	2.78603e-16
AA0803	8.30691e-16	1.02509e-15	5.90542e-16	7.34775e-16	3.29453e-16	4.44618e-16	1.02945e-15	1.41195e-15	6.9416e-17	9.52124e-17	2.6286e-16	3.4973e-16
AA1001	2.92694e-15	2.74592e-15	2.10712e-15	1.4855e-15	1.7798e-15	1.63577e-15			1.12411e-15	1.16949e-15	2.7652e-15	2.32998e-15
AA1002	1.53523e-14	1.35456e-14	1.26028e-14	9.45557e-15	1.32776e-14	1.21538e-14	2.62039e-14	2.62816e-14	2.82289e-15	2.58577e-15	1.16053e-14	9.29715e-15
AA1003	4.03008e-15	4.3347e-15	3.37686e-15	4.00561e-15	3.42209e-15	3.87117e-15	5.28188e-15	6.54925e-15	9.46225e-17	1.47576e-16	3.71655e-15	4.07382e-15
AA1101					1.93828e-12	3.68488e-12
AA1201	1.15011e-15	1.18618e-15	6.27182e-16	6.70101e-16	4.5797e-16	5.27579e-16	9.9711e-16	1.14709e-15	6.08955e-17	6.45593e-17	2.64083e-16	2.9182e-16
AA1202	1.10002e-14	1.12399e-14	5.66369e-15	5.75722e-15	3.23851e-15	3.42831e-15	8.24006e-15	8.81335e-15	1.02598e-15	1.06372e-15	2.29791e-15	2.35695e-15
AA1203	1.11905e-15	1.17974e-15	7.37755e-16	8.06451e-16	3.79893e-16	3.9539e-16	1.17817e-15	1.44611e-15	1.32299e-16	1.41156e-16	3.56956e-16	4.09145e-16
AA1204	1.52539e-14	1.47038e-14	6.91399e-15	6.0636e-15	5.01313e-15	4.49997e-15	1.38532e-14	1.35216e-14	1.829e-15	1.7552e-15	2.8089e-15	2.16331e-15
AA1205	1.23412e-14	1.2201e-14	6.56681e-15	6.47612e-15	3.72957e-15	3.65656e-15	9.75657e-15	9.90429e-15	1.20932e-15	1.20866e-15	2.98076e-15	2.90865e-15
AA1206	1.68383e-15	2.5861e-15	8.83498e-16	1.2853e-15	6.62436e-16	1.09459e-15	2.09593e-15	3.56398e-15	2.78663e-16	4.53184e-16	5.00915e-16	7.79001e-16
AA1207	1.16726e-15	1.37822e-15	7.23948e-16	9.07689e-16	4.51952e-16	5.86577e-16	1.32836e-15	1.89696e-15	1.17782e-16	1.43411e-16	3.49213e-16	4.55247e-16
AA1208	1.24285e-15	1.66377e-15	8.34224e-16	1.16841e-15	3.97345e-16	5.4557e-16	1.47096e-15	2.26755e-15	1.79932e-16	2.55178e-16	4.36259e-16	6.37031e-16
AA1209	1.07243e-14	1.08234e-14	5.57078e-15	5.63147e-15	3.01518e-15	3.08494e-15	7.55982e-15	7.85939e-15	8.92875e-16	9.0588e-16	2.40797e-15	2.44095e-15
AA1210	1.26982e-14	1.34633e-14	6.21088e-15	6.47578e-15	3.53942e-15	4.0103e-15	1.03946e-14	1.20676e-14	1.42112e-15	1.56481e-15	2.65587e-15	2.79898e-15
AA1301	7.23111e-16	6.79518e-16	5.58452e-16	4.66891e-16	6.03428e-16	6.39504e-16	1.07437e-15	1.1862e-15	4.52956e-17	3.03835e-17	2.36389e-16	2.07834e-16
AA1302	5.8012e-16	6.97649e-16	3.99145e-16	4.58463e-16	4.70479e-16	6.11649e-16	8.32182e-16	1.16551e-15
AA1303	4.97802e-16	5.51433e-16	3.78977e-16	4.18133e-16	3.93505e-16	4.62118e-16
AA1304	5.40445e-16	5.8369e-16	4.08293e-16	4.4042e-16	4.15656e-16	4.77162e-16	7.24372e-16	8.99891e-16	1.33908e-17	1.71055e-17	1.47191e-16	1.67536e-16
AA1305	5.17442e-16	5.81844e-16	3.75942e-16	4.20037e-16	4.10527e-16	4.92998e-16
AA1306	5.45245e-16	5.76064e-16	4.14641e-16	4.37998e-16	4.00191e-16	4.5038e-16
AA1307	6.32205e-16	7.14465e-16	4.58616e-16	4.77922e-16	5.23881e-16	6.43316e-16	9.54195e-16	1.25195e-15	2.34206e-17	2.79048e-17	1.80338e-16	1.97711e-16
AA1308	4.50023e-16	5.27221e-16	3.55553e-16	4.24424e-16	4.19452e-16	5.27815e-16			1.42e-17	2.28185e-17	1.36151e-16	1.78931e-16
AA1309	5.50479e-16	6.35322e-16	4.34603e-16	5.18555e-16	4.67406e-16	5.84274e-16	8.28721e-16	1.13706e-15	2.05022e-17	2.91415e-17	1.71417e-16	2.23847e-16
AA1310	4.88919e-16	5.3102e-16	3.8644e-16	4.35473e-16	3.95562e-16	4.54006e-16			1.08266e-17	1.60634e-17	1.41189e-16	1.68759e-16
AA1401	6.94809e-15	7.63114e-15	5.32033e-15	6.03827e-15	1.78461e-15	1.9703e-15	8.58789e-15	1.00731e-14	1.95839e-15	2.17297e-15	1.92141e-15	2.4309e-15
AT0101	1.15777e-14	1.40087e-14	8.10532e-15	8.76128e-15	6.79227e-15	7.80417e-15	1.43263e-14	1.82296e-14	2.18248e-15	2.63225e-15	8.20513e-15	9.82837e-15
AT0102	3.44183e-15	3.59478e-15	2.40787e-15	2.26149e-15	2.32376e-15	2.28832e-15	4.14056e-15	4.42492e-15	8.64794e-16	8.94624e-16	2.45352e-15	2.45496e-15
AT0103	1.79818e-14	1.65355e-14	1.24725e-14	8.64653e-15	8.93715e-15	7.74117e-15	2.37793e-14	2.23711e-14	4.46874e-15	4.50256e-15	1.13956e-14	1.00211e-14
AT0104	3.53601e-15	4.05106e-15	2.41112e-15	2.61559e-15	2.25614e-15	2.37516e-15	3.73727e-15	4.45711e-15			2.9301e-15	3.33564e-15
AT0105	7.41582e-14	1.12822e-13	6.20667e-14	9.31196e-14	3.54934e-14	5.0996e-14	1.05658e-13	1.69539e-13	1.27515e-14	1.78498e-14	4.8288e-14	7.69923e-14
AT0106	4.09137e-15	5.3517e-15	2.73717e-15	3.41495e-15	2.56041e-15	3.11692e-15	4.35043e-15	5.93788e-15	9.32526e-16	1.25666e-15	2.80706e-15	3.50915e-15
AT0107	1.07514e-14	1.1852e-14	6.9179e-15	6.25092e-15	5.34406e-15	5.5119e-15	1.31475e-14	1.47776e-14	2.95521e-15	3.55847e-15	6.87122e-15	7.47478e-15
AT0108	6.49583e-15	8.39312e-15	4.1746e-15	4.83169e-15	4.34364e-15	5.3774e-15	7.9156e-15	1.08303e-14	1.24925e-15	1.56955e-15	4.12483e-15	5.06151e-15
AT0109	2.54178e-14	2.15751e-14	1.95327e-14	1.31603e-14	1.65123e-14	1.23253e-14	3.93684e-14	3.41463e-14	5.70395e-15	4.5948e-15	1.5613e-14	1.24306e-14
AT0110	3.77188e-15	4.17498e-15	2.67839e-15	2.75163e-15	2.41006e-15	2.46496e-15	4.16798e-15	4.75752e-15			3.10514e-15	3.40179e-15
AT0111	5.30461e-15	5.87314e-15	4.24459e-15	4.38546e-15	2.7492e-15	2.82331e-15	5.93017e-15	6.84434e-15	9.91178e-16	1.08534e-15	3.26263e-15	3.56775e-15
AT0112	5.28455e-15	6.13335e-15	3.67426e-15	4.11367e-15	3.78156e-15	4.24767e-15	5.67951e-15	6.97648e-15	1.11759e-15	1.25958e-15	3.75778e-15	4.19513e-15
AT0113					4.83874e-13	1.79255e-13
AT0114	5.24073e-15	3.54032e-15	3.91412e-15	1.68145e-15	3.86782e-15	2.47176e-15	7.14063e-15	4.7413e-15	9.27803e-16	6.94559e-16	3.33109e-15	1.99746e-15
AT0115	1.50554e-14	1.55538e-14	1.0829e-14	1.02805e-14	1.14151e-14	1.14424e-14	1.73607e-14	1.82239e-14	3.26681e-15	3.32756e-15	1.09868e-14	1.09919e-14
AT0116	8.65105e-15	8.11405e-15	6.34632e-15	5.74745e-15	5.43052e-15	5.11909e-15	9.4084e-15	9.05908e-15	1.86566e-15	1.80689e-15	5.9854e-15	5.86274e-15
AT0117	2.5783e-14	2.2092e-14	1.73097e-14	1.23274e-14	1.5937e-14	1.41267e-14	3.04421e-14	2.65975e-14	5.89933e-15	5.47682e-15	1.535e-14	1.37546e-14
AT0118	2.33833e-14	2.15651e-14	1.66718e-14	1.33185e-14	1.80923e-14	1.6572e-14	2.66363e-14	2.40613e-14	4.63084e-15	4.15748e-15	1.61495e-14	1.4902e-14
AT0119	7.30147e-15	7.7669e-15	5.06564e-15	5.15698e-15	5.43488e-15	5.69442e-15	7.81421e-15	8.64637e-15	1.74053e-15	1.82213e-15	5.27002e-15	5.52861e-15
AT0120	4.90523e-14	8.3196e-14	3.87561e-14	6.69638e-14			6.27109e-14	1.10233e-13	9.81282e-15	1.60019e-14	3.52268e-14	5.94883e-14
AT0121	9.51508e-14	1.56815e-13	4.67235e-14	6.5147e-14	3.83413e-14	5.91964e-14	1.34081e-13	2.23387e-13	3.113e-14	5.31263e-14	5.87183e-14	9.43668e-14
AT0122	4.52429e-15	5.1537e-15	3.05958e-15	3.14454e-15	2.55519e-15	2.7566e-15	5.16894e-15	6.10736e-15	1.1365e-15	1.38756e-15	2.86944e-15	3.3661e-15
AT0123	4.21571e-15	4.87882e-15	2.98995e-15	3.30341e-15	2.55636e-15	2.83621e-15	4.63036e-15	5.59804e-15	9.52245e-16	1.15573e-15	2.80169e-15	3.27694e-15
AT0124	3.87836e-15	4.68391e-15	2.65237e-15	2.96317e-15	2.317e-15	2.52646e-15	4.37845e-15	5.55732e-15	7.72081e-16	9.13823e-16	3.22711e-15	3.87013e-15
AT0125	3.91953e-15	4.91988e-15	2.37455e-15	2.49032e-15	2.76972e-15	3.33395e-15	5.44044e-15	7.1764e-15	9.20134e-16	1.14544e-15	2.36099e-15	2.78653e-15
AT0126	2.92424e-15	3.60969e-15	1.77524e-15	2.01365e-15	1.89081e-15	2.12047e-15	3.58045e-15	4.69318e-15	8.74093e-16	1.09215e-15	2.07288e-15	2.46603e-15
AT0127	1.10958e-13	1.74879e-13	9.57937e-14	1.49058e-13	6.92349e-14	1.0228e-13	1.85755e-13	3.06544e-13	2.07563e-14	2.90499e-14
AT0128	2.26053e-15	2.59781e-15	1.54403e-15	1.71193e-15	1.65918e-15	1.8564e-15	2.64347e-15	3.27696e-15	5.8707e-16	6.57884e-16	1.62513e-15	1.80777e-15
AT0129	2.71092e-15	3.17241e-15	1.88493e-15	2.08091e-15	1.89653e-15	2.0878e-15	3.01239e-15	3.69939e-15	6.1166e-16	6.95691e-16	2.23442e-15	2.59933e-15
AT0130	5.53488e-15	6.18051e-15	3.99521e-15	3.97774e-15	3.5734e-15	3.86076e-15	6.58515e-15	7.7794e-15	1.0851e-15	1.19052e-15	3.49835e-15	3.76547e-15
AT0201	4.39707e-14	3.64301e-14	3.42431e-14	2.87921e-14	1.85008e-14	1.51434e-14	4.70204e-14	3.83798e-14			2.15496e-14	1.7405e-14
AT0202	1.83035e-14	1.72301e-14	1.27421e-14	9.7858e-15	1.46243e-14	1.5092e-14	2.35909e-14	2.43488e-14	1.05925e-15	6.85491e-16	4.82512e-15	3.67061e-15
AT0203	1.25464e-15	1.66015e-15	1.0966e-15	1.54828e-15	1.07413e-15	1.50256e-15	2.24533e-15	3.47822e-15	1.95419e-16	2.97616e-16	5.07732e-16	7.84094e-16
AT0701	6.36931e-16	7.26485e-16	4.97779e-16	5.88913e-16	4.98474e-16	6.05304e-16	1.1e-15	1.45205e-15	1.26793e-16	1.62313e-16	1.45326e-16	1.94239e-16
AT0702	1.12049e-15	1.19772e-15	7.62678e-16	8.31879e-16	8.33921e-16	9.39248e-16	1.38764e-15	1.69518e-15	4.09826e-17	5.06132e-17	1.35678e-16	1.8368e-16
AT0703					3.06452e-14	3.06557e-14
AT0704	6.47168e-16	7.0287e-16	5.50898e-16	6.48083e-16	4.23914e-16	4.69065e-16	1.07829e-15	1.36589e-15	6.52083e-17	7.6147e-17	2.31907e-16	2.85347e-16
AT0705	2.55576e-16	3.24606e-16	1.98609e-16	2.57032e-16	2.04667e-16	2.75955e-16	4.33185e-16	6.41643e-16	3.37219e-17	4.81758e-17	7.1636e-17	1.04984e-16
AT0706	9.16907e-16	9.83242e-16	7.23537e-16	7.96472e-16	6.97175e-16	7.69453e-16	1.47255e-15	1.81062e-15	1.43203e-16	1.66537e-16	2.10573e-16	2.38828e-16
AT0707	8.82161e-16	8.21889e-16	6.29035e-16	5.48757e-16	5.26263e-16	5.19063e-16	1.20449e-15	1.31549e-15	1.1832e-16	1.06644e-16	2.0042e-16	1.71941e-16
AT0708	9.12356e-16	1.06394e-15	6.45241e-16	7.7972e-16	5.92422e-16	6.99592e-16			6.52758e-17	8.83784e-17	1.44921e-16	2.20971e-16
AT0709	3.53959e-16	3.91245e-16	2.70393e-16	3.08133e-16	3.01162e-16	3.50525e-16	4.61985e-16	5.86076e-16	7.75395e-18	1.2268e-17	3.27282e-17	5.41809e-17
AT0710	4.66627e-16	6.88016e-16	3.52265e-16	5.16321e-16	1.71787e-16	2.38753e-16			6.11404e-17	9.35989e-17	1.39349e-16	2.38499e-16
AT0711	1.37449e-15	1.81755e-15	8.93728e-16	1.15461e-15	1.13509e-15	1.60596e-15	2.18013e-15	3.34911e-15	9.67879e-17	1.52263e-16	3.23104e-16	4.78479e-16
AT0712	4.31004e-16	4.70375e-16	3.84734e-16	4.39028e-16	2.26347e-16	2.40108e-16	8.37983e-16	1.0496e-15	1.26277e-16	1.45427e-16	1.76334e-16	2.03953e-16
AT0713	1.84574e-16	2.60838e-16	1.11053e-16	1.49082e-16	1.5746e-16	2.38983e-16	2.8599e-16	4.60173e-16	1.17208e-17	1.95777e-17	3.64985e-17	6.17226e-17
AT0714	1.76835e-15	1.52153e-15	1.39012e-15	1.21957e-15	1.41193e-15	1.25289e-15			1.37798e-16	1.33569e-16	6.51035e-16	4.96236e-16
AT0715	1.11563e-15	1.31872e-15	8.02357e-16	9.5085e-16	9.74701e-16	1.25313e-15	1.65648e-15	2.30771e-15	4.46851e-17	6.48254e-17	1.84615e-16	2.76522e-16
AT0716	1.27171e-15	1.59611e-15	8.69952e-16	1.10813e-15	8.5385e-16	1.10415e-15	1.82651e-15	2.6927e-15	8.47236e-17	1.2918e-16	2.85295e-16	4.21613e-16
AT0717	1.07962e-15	1.27922e-15	6.83241e-16	8.02556e-16	6.95062e-16	8.39238e-16	1.32808e-15	1.79261e-15	8.65528e-17	1.19756e-16	1.50541e-16	2.24326e-16
AT0718	6.5971e-16	7.33673e-16	5.55732e-16	6.2161e-16	2.55933e-16	2.95952e-16	1.2606e-15	1.60656e-15	3.0564e-17	3.94223e-17	3.71387e-16	4.76802e-16
AT0719	8.77535e-16	9.88306e-16	6.48304e-16	7.21687e-16	6.55908e-16	7.75861e-16	1.31201e-15	1.68353e-15	1.1339e-16	1.41848e-16	1.5411e-16	1.95503e-16
AT0721	1.87226e-15	2.35087e-15	1.33095e-15	1.64833e-15	8.68376e-16	1.05134e-15	2.38738e-15	3.37769e-15	2.32165e-16	2.97148e-16	4.3017e-16	5.6691e-16
AT0722	3.70109e-16	4.47382e-16	2.37437e-16	2.67334e-16	2.27658e-16	2.84855e-16	5.19395e-16	7.25878e-16	3.6728e-17	4.62749e-17	8.3083e-17	1.0246e-16
AT0723	7.58555e-16	8.02763e-16	6.65938e-16	7.10974e-16	6.64234e-16	7.2352e-16	1.44546e-15	1.73129e-15	1.4385e-16	1.6276e-16	2.30428e-16	2.38973e-16
AT0724	7.11416e-16	8.20128e-16	5.51705e-16	6.64681e-16	6.74375e-16	8.43844e-16	1.08773e-15	1.46388e-15	4.57807e-17	6.87174e-17	9.46468e-17	1.57705e-16
AT0725	1.09316e-15	1.23552e-15	7.07423e-16	8.00216e-16	7.35292e-16	8.51712e-16	1.33378e-15	1.71724e-15	9.52636e-17	1.19512e-16	1.3902e-16	1.98521e-16
AT0726	8.45226e-16	8.77466e-16	6.28689e-16	6.69184e-16	7.21173e-16	7.97203e-16	1.09858e-15	1.29288e-15	3.80156e-17	4.23266e-17	1.07936e-16	1.34736e-16
AT0801					1.08739e-15	1.24642e-15	2.31845e-15	2.41988e-15			4.19994e-16	2.67574e-16
AT0802					6.20049e-18	1.2401e-17
AT0803					1.85128e-13	3.31529e-13
AT0901	1.35008e-15	1.77154e-15	1.11352e-15	1.53777e-15	1.32184e-15	1.87458e-15			7.2547e-17	1.28391e-16	5.14923e-16	7.57916e-16
AT0902	6.51123e-16	7.30513e-16	5.26087e-16	6.11437e-16	6.51319e-16	7.92834e-16
AT0903	2.46257e-16	3.60299e-16	1.44736e-16	2.01852e-16	1.9358e-16	3.00285e-16	3.98647e-16	6.60115e-16	1.83168e-17	2.99049e-17	7.23335e-17	1.1027e-16
AT0904	1.84625e-16	2.78481e-16	1.30882e-16	2.01024e-16	1.03188e-16	1.56832e-16	2.67531e-16	4.50045e-16	1.7724e-17	2.94225e-17	6.32108e-17	1.03956e-16
AT0905	2.77666e-16	3.93101e-16	1.84152e-16	2.60254e-16	2.41471e-16	3.60896e-16	4.38193e-16	7.11085e-16	1.65029e-17	3.04346e-17	8.46663e-17	1.31815e-16
AT0906	9.0791e-16	1.00488e-15	6.91083e-16	8.20937e-16	7.06096e-16	8.36244e-16	1.35405e-15	1.72263e-15	1.33593e-16	1.61967e-16	2.0381e-16	2.74981e-16
AT0907	1.02158e-15	1.10145e-15	7.32722e-16	7.83721e-16	7.79569e-16	8.6895e-16	1.46814e-15	1.80882e-15	1.12646e-16	1.3684e-16	3.13817e-16	3.26236e-16
AT0908	7.2967e-16	8.07303e-16	5.49688e-16	6.41875e-16	6.34856e-16	7.43099e-16	9.34111e-16	1.18431e-15	3.48528e-17	4.81574e-17	2.08944e-16	2.64871e-16
AT1001	1.22713e-15	1.82275e-15	1.2363e-15	1.99711e-15	1.10626e-15	1.73142e-15	2.74548e-15	4.62617e-15	2.34147e-16	3.85266e-16	1.15057e-15	1.57562e-15
AT1002	1.00919e-15	1.07444e-15	1.01951e-15	1.24541e-15	9.4345e-16	1.07296e-15	1.87549e-15	2.42138e-15	1.37928e-16	1.53982e-16	8.67333e-16	9.85215e-16
AT1003	3.06952e-15	3.10984e-15	2.20182e-15	2.28645e-15	2.40586e-15	2.52596e-15	3.79734e-15	4.28777e-15	1.00943e-16	1.21005e-16	2.51572e-15	2.52149e-15
AT1004	2.81228e-15	2.91114e-15	1.96983e-15	2.03142e-15	2.01726e-15	2.14879e-15	3.56101e-15	4.11271e-15	2.46403e-16	2.71844e-16	2.38208e-15	2.40359e-15
AT1005	1.13441e-14	1.41488e-14	5.51849e-15	4.12077e-15	9.6625e-15	1.29561e-14	1.85886e-14	2.60178e-14	1.36004e-15	1.71779e-15	4.46983e-15	3.5035e-15
AT1006	3.47176e-15	3.01553e-15	2.65467e-15	2.04083e-15	2.36571e-15	2.00253e-15	7.06734e-15	6.94211e-15	1.10303e-15	1.04785e-15	2.90978e-15	2.34172e-15
AT1007	3.64939e-15	4.06871e-15	2.38916e-15	2.57771e-15	1.88965e-15	2.11233e-15	4.05535e-15	4.96117e-15	4.756e-16	5.75987e-16	2.58035e-15	2.67011e-15
AT1008	7.42408e-15	8.86085e-15	3.90826e-15	3.5807e-15	3.64466e-15	4.32112e-15	9.467e-15	1.23838e-14	1.23131e-15	1.64282e-15	3.61491e-15	3.24251e-15
AT1009	1.31245e-15	1.68623e-15	8.60668e-16	1.12566e-15	7.13036e-16	9.26928e-16	1.66109e-15	2.46076e-15	1.10655e-16	1.668e-16	8.61439e-16	1.01459e-15
AT1010	4.49695e-15	4.85965e-15	2.85137e-15	2.25591e-15	2.04915e-15	2.25319e-15	5.9682e-15	7.22668e-15	6.25553e-16	6.65354e-16	1.63407e-15	1.53435e-15
AT1011	2.55677e-14	1.24048e-14	2.13846e-14	7.6043e-15	2.06783e-14	1.0353e-14			3.52352e-15	1.21398e-15	1.76172e-14	9.33837e-15
AT1012	4.40979e-15	4.41896e-15	2.85546e-15	2.87571e-15	2.33968e-15	2.35082e-15	4.8357e-15	5.24198e-15	5.122e-16	5.37718e-16	3.52987e-15	3.49734e-15
AT1013	1.49175e-14	1.42013e-14	8.43212e-15	4.92458e-15	8.77199e-15	8.69489e-15	2.1329e-14	2.35748e-14	1.96875e-15	1.95079e-15	6.65143e-15	3.74832e-15
AT1014	6.39731e-15	6.1999e-15	4.22773e-15	3.58719e-15	3.54843e-15	3.44396e-15	9.13412e-15	1.04061e-14	8.62072e-16	9.90202e-16	3.15047e-15	2.62103e-15
AT1015	3.52619e-15	3.43938e-15	2.38333e-15	2.17025e-15	2.49487e-15	2.51977e-15	5.24877e-15	5.8003e-15	5.07765e-16	5.47837e-16	2.53089e-15	2.27765e-15
AT1201	1.48939e-14	1.47732e-14	7.41068e-15	7.32979e-15	4.81427e-15	4.88612e-15	1.12977e-14	1.16183e-14	1.02313e-15	9.97114e-16	3.10274e-15	3.09595e-15
AT1202	4.41464e-14	4.38083e-14	2.38723e-14	2.3462e-14	1.26435e-14	1.2486e-14	3.28557e-14	3.31292e-14	4.19745e-15	4.20791e-15	1.02018e-14	9.88248e-15
AT1203	4.16035e-14	4.07904e-14	2.16483e-14	2.07841e-14	1.43879e-14	1.37711e-14	3.09059e-14	3.01707e-14	2.29681e-15	2.22358e-15	8.47756e-15	7.87667e-15
AT1302	9.91273e-16	7.13695e-16	8.02465e-16	4.95413e-16	8.45819e-16	6.8325e-16	1.30612e-15	9.82751e-16	7.69284e-17	1.89693e-17
AT1303	4.73419e-16	6.20976e-16	2.21591e-16	1.88445e-16	4.45093e-16	6.47255e-16
AT1304					4.89332e-16	5.91694e-16	6.78352e-16	8.61307e-16
AT1305	8.33481e-16	1.02302e-15	5.87485e-16	6.69608e-16	8.36027e-16	1.13292e-15	1.28878e-15	1.8193e-15	3.77133e-17	5.21295e-17	2.40193e-16	3.08781e-16
AT1306	8.30525e-16	7.67603e-16	5.96504e-16	4.52782e-16	6.97499e-16	7.12966e-16	1.07593e-15	1.07661e-15
AT1307	1.55813e-15	2.1241e-15	1.35452e-15	1.93722e-15	1.52972e-15	2.31123e-15	3.06826e-15	4.9765e-15
AT1308					0	0
AT1309	9.85484e-16	1.09001e-15	7.00774e-16	8.06188e-16	8.12289e-16	9.4628e-16	1.2449e-15	1.56664e-15	1.7609e-17	3.07422e-17
AT1310	2.55885e-15	2.5694e-15	1.9632e-15	1.98515e-15	2.3907e-15	2.48369e-15	2.95682e-15	3.11963e-15
AT1311	1.97601e-14	1.68993e-14	1.42759e-14	1.041e-14	1.48303e-14	1.39066e-14	2.54619e-14	2.37611e-14	1.18031e-15	5.71484e-16	5.86808e-15	4.29891e-15
AT1312	1.59048e-14	1.57983e-14	1.12064e-14	1.01439e-14	1.25697e-14	1.3169e-14	1.99549e-14	2.13999e-14	5.02956e-16	3.77064e-16	4.28468e-15	3.8418e-15
AT1313	1.03478e-15	1.31459e-15	8.16409e-16	1.06136e-15	9.91918e-16	1.36364e-15			3.92466e-17	7.16086e-17	3.43753e-16	4.93781e-16
AT1314	4.8059e-15	5.0515e-15	3.4664e-15	3.60545e-15	3.76832e-15	4.11205e-15	5.71872e-15	6.53188e-15	5.40206e-17	7.50593e-17	1.15295e-15	1.24679e-15
AT1315					2.34487e-15	2.50381e-15	2.90803e-15	3.17826e-15
AT1316	3.06693e-15	3.05385e-15	2.32356e-15	2.29468e-15	2.643e-15	2.71076e-15	3.76667e-15	3.97813e-15	4.69795e-17	4.09501e-17	7.94543e-16	7.82717e-16
AT1318	4.33303e-14	2.2843e-14	3.80183e-14	2.2021e-14	2.37914e-14	1.26722e-14
AT1319	1.23433e-15	1.61349e-15	1.08897e-15	1.52198e-15	1.21553e-15	1.76041e-15			7.14652e-17	1.16868e-16	4.9364e-16	7.62544e-16
AT1320	1.13912e-15	9.43017e-16	9.2267e-16	7.45206e-16	9.73993e-16	8.88011e-16	1.52292e-15	1.40971e-15	6.54943e-17	2.81731e-17
AT1321	1.23563e-15	1.24556e-15	1.04089e-15	1.11363e-15	1.05294e-15	1.18242e-15	1.82883e-15	2.20686e-15	6.64138e-17	6.02626e-17
AT1322	7.04299e-15	7.25109e-15	4.9999e-15	5.01787e-15	5.98191e-15	6.37414e-15	8.39912e-15	9.20304e-15	8.42017e-17	9.57789e-17	1.68625e-15	1.73253e-15
AT1401	2.59945e-15	2.88219e-15	1.89914e-15	1.99814e-15	1.39909e-15	1.57364e-15	3.5786e-15	4.41839e-15	5.78558e-16	7.03995e-16	9.60753e-16	1.00558e-15
AT1402	2.81948e-15	2.85652e-15	2.18251e-15	1.94591e-15	2.01501e-15	2.09818e-15	4.665e-15	5.35322e-15	6.37858e-16	7.02265e-16	1.14568e-15	9.58146e-16
AT1403	2.15702e-15	1.82409e-15	1.71541e-15	1.29896e-15	1.31277e-15	1.16269e-15	2.67122e-15	2.52513e-15	3.34052e-16	2.75936e-16	8.04422e-16	6.17307e-16
AT1404	1.45373e-14	1.30725e-14	1.00906e-14	7.73016e-15	1.14496e-14	1.10441e-14	1.99862e-14	1.99484e-14	1.60607e-15	1.39051e-15	4.27507e-15	2.92568e-15
AT1405	1.01816e-14	7.19787e-15	8.04687e-15	5.52055e-15	5.18152e-15	3.62985e-15	1.157e-14	8.55966e-15	1.79329e-15	1.23556e-15	4.4909e-15	2.97639e-15
IM0101	2.79973e-14	4.84227e-14	1.57378e-14	2.61386e-14	1.26914e-14	1.9567e-14	3.59175e-14	6.41771e-14	8.30365e-15	1.45377e-14	1.81938e-14	3.05632e-14
IM0102	9.14803e-15	9.70805e-15	6.70972e-15	6.75546e-15	5.84156e-15	5.82601e-15	1.02881e-14	1.12669e-14	2.47634e-15	2.62332e-15	6.2786e-15	6.60225e-15
IM0103	1.00178e-14	1.08128e-14	7.0293e-15	6.81173e-15	5.83589e-15	5.79264e-15	1.25378e-14	1.37828e-14	3.2617e-15	3.51386e-15	7.19463e-15	7.68106e-15
IM0104	8.31049e-15	9.0005e-15	6.07569e-15	6.37949e-15	5.60584e-15	5.73582e-15	9.35302e-15	1.05107e-14	2.24735e-15	2.42291e-15	5.85511e-15	6.29743e-15
IM0105	9.42989e-15	1.10351e-14	6.64744e-15	7.66824e-15	5.19602e-15	5.73049e-15	9.98173e-15	1.23229e-14	1.83663e-15	2.21059e-15	6.29274e-15	7.4311e-15
IM0106	5.29345e-15	4.90326e-15	3.78771e-15	3.20822e-15	3.099e-15	2.88583e-15	5.87266e-15	5.61628e-15	1.18403e-15	1.18635e-15	3.38939e-15	3.24672e-15
IM0107	6.05606e-15	5.69441e-15	4.46335e-15	3.89878e-15	3.57527e-15	3.41214e-15	6.2673e-15	5.94442e-15	1.22112e-15	1.22807e-15	3.79721e-15	3.81791e-15
IM0108	6.12425e-15	5.74301e-15	4.45719e-15	3.78146e-15	3.67995e-15	3.50719e-15	6.54263e-15	6.30608e-15	1.23831e-15	1.24169e-15	3.87465e-15	3.76193e-15
IM0109	4.16605e-15	5.09567e-15	2.71177e-15	3.18703e-15	2.86028e-15	3.34005e-15	5.02259e-15	6.66838e-15	1.10482e-15	1.31905e-15	2.84306e-15	3.4089e-15
IM0110					6.96803e-15	1.0356e-14
IM0111	1.80233e-15	2.0001e-15	1.33629e-15	1.46742e-15	1.08049e-15	1.13594e-15	1.98661e-15	2.31312e-15	3.93718e-16	4.43611e-16	1.27412e-15	1.44832e-15
IM0112	1.2573e-14	1.54939e-14	1.02111e-14	1.25768e-14	7.52178e-15	8.51051e-15	1.4469e-14	1.89591e-14	2.63074e-15	3.12057e-15	8.59172e-15	1.04759e-14
IM0113	1.20124e-14	1.42376e-14	9.61043e-15	1.13112e-14	7.60461e-15	8.3942e-15	1.27115e-14	1.59259e-14	2.43328e-15	2.77809e-15	8.21778e-15	9.50652e-15
IM0114	3.55029e-14	3.81625e-14	3.0016e-14	3.13646e-14			3.92931e-14	4.40541e-14	6.24427e-15	6.61067e-15	2.2385e-14	2.50715e-14
IM0115	7.0848e-15	8.29083e-15	4.81348e-15	5.31104e-15	4.12287e-15	4.52053e-15	7.93784e-15	9.63396e-15	1.74646e-15	2.13715e-15	4.70567e-15	5.46131e-15
IM0116	5.49949e-15	4.72821e-15	4.06098e-15	3.43113e-15	3.3007e-15	2.95581e-15	5.54827e-15	4.83003e-15	1.0596e-15	9.59174e-16	3.53233e-15	3.38788e-15
IM0117	4.27746e-15	4.54556e-15	3.06419e-15	3.15113e-15	2.71111e-15	2.78238e-15	4.65839e-15	5.13512e-15	1.00197e-15	1.08246e-15	2.87851e-15	3.14056e-15
IM0118	1.71791e-15	1.6515e-15	1.3173e-15	1.17808e-15	1.11997e-15	1.03305e-15	2.03136e-15	2.02907e-15	3.69567e-16	3.48673e-16	1.24524e-15	1.20522e-15
IM0119	4.42738e-15	4.60165e-15	3.13453e-15	3.02978e-15	2.85496e-15	2.83349e-15	5.33862e-15	5.69755e-15	1.11735e-15	1.14037e-15	3.12428e-15	3.23036e-15
IM0120	2.09715e-15	2.48164e-15	1.49406e-15	1.76964e-15	1.22893e-15	1.35722e-15	2.15411e-15	2.69534e-15	4.07219e-16	4.83049e-16	1.43147e-15	1.70153e-15
IM0121	4.4257e-15	5.04712e-15	2.9002e-15	2.94342e-15	2.79779e-15	3.02948e-15	5.23414e-15	6.2175e-15	1.17814e-15	1.37177e-15	2.92913e-15	3.28065e-15
IM0122	2.14519e-14	2.48351e-14	1.5876e-14	1.78948e-14	1.21286e-14	1.26994e-14	2.57799e-14	3.16569e-14	5.69548e-15	6.43912e-15	1.41053e-14	1.66767e-14
IM0123	2.33475e-14	2.52566e-14	1.92278e-14	2.05378e-14	1.3515e-14	1.37015e-14	2.56901e-14	2.90034e-14	4.82668e-15	5.12815e-15	1.56984e-14	1.72637e-14
IM0124	8.3466e-15	5.22832e-15	6.14016e-15	3.14948e-15	4.00594e-15	2.74094e-15	9.29964e-15	5.93895e-15	1.60672e-15	1.26261e-15	4.68828e-15	3.22486e-15
IM0125	8.60221e-15	8.68353e-15	6.32296e-15	6.39564e-15	6.4285e-15	6.46818e-15	8.47957e-15	8.69018e-15	2.06588e-15	2.06686e-15	6.51571e-15	6.59929e-15
IM0126	6.87225e-15	6.15956e-15	5.11305e-15	4.11067e-15	4.35571e-15	3.72699e-15	8.46326e-15	7.70781e-15	1.53504e-15	1.36157e-15	4.67865e-15	4.14853e-15
IM0127	3.54211e-14	6.08186e-14	9.94718e-15	1.23764e-14					1.58537e-14	2.83308e-14	1.83948e-14	3.00679e-14
IM0128	2.99858e-14	3.58676e-14	2.52384e-14	2.97449e-14	1.55845e-14	1.67148e-14	3.58471e-14	4.54949e-14	6.28135e-15	7.30745e-15	1.97396e-14	2.40421e-14
IM0129	2.11594e-14	2.30819e-14	1.7268e-14	1.86879e-14	1.2812e-14	1.30886e-14	2.34529e-14	2.6641e-14	4.54776e-15	4.84943e-15	1.4605e-14	1.61442e-14
IM0130	4.03356e-14	5.82999e-14	3.18899e-14	4.50157e-14			4.70265e-14	7.1377e-14	7.03054e-15	9.59227e-15	2.43397e-14	3.36275e-14
IM0131	4.74876e-15	5.03556e-15	3.28314e-15	3.26999e-15	3.0767e-15	3.11421e-15	5.68989e-15	6.2902e-15	1.16537e-15	1.22001e-15	3.26457e-15	3.46254e-15
IM0132	4.55504e-15	4.34513e-15	3.35843e-15	3.09978e-15	2.85151e-15	2.70687e-15	5.0353e-15	4.97678e-15	1.00401e-15	9.60121e-16	3.00166e-15	3.04056e-15
IM0133	5.43215e-14	8.95792e-14	3.26685e-14	5.08207e-14	2.14228e-14	3.32235e-14			1.48887e-14	2.49563e-14	3.54363e-14	5.85946e-14
IM0134	1.81449e-14	1.54184e-14	1.34418e-14	1.11497e-14	1.19073e-14	1.07073e-14	1.86484e-14	1.56821e-14	3.98086e-15	3.54236e-15	1.3137e-14	1.17651e-14
IM0135	2.36424e-14	1.63792e-14	1.69289e-14	1.08014e-14	1.34454e-14	1.04498e-14	2.60458e-14	1.76919e-14	5.58624e-15	4.15013e-15	1.59642e-14	1.19025e-14
IM0136	8.39694e-15	1.02809e-14	4.65769e-15	4.10788e-15	4.54269e-15	5.13821e-15	1.11146e-14	1.39489e-14	2.6601e-15	3.52541e-15	4.78952e-15	5.61806e-15
IM0137	5.07181e-15	5.30204e-15	3.55547e-15	3.33684e-15	3.38334e-15	3.37186e-15	6.15242e-15	6.64599e-15	1.24254e-15	1.30258e-15	3.52137e-15	3.63008e-15
IM0138	4.88345e-15	4.61903e-15	3.56217e-15	3.15292e-15	3.03952e-15	2.92684e-15	5.09205e-15	4.91856e-15	1.05794e-15	1.05095e-15	3.18453e-15	3.17797e-15
IM0139	4.14213e-15	4.8222e-15	2.84624e-15	3.11417e-15	2.66468e-15	2.9403e-15	4.63017e-15	5.64984e-15	1.02319e-15	1.21792e-15	2.94768e-15	3.3697e-15
IM0140	5.37669e-15	6.7475e-15	3.18435e-15	3.37472e-15	3.05581e-15	3.40677e-15	7.24868e-15	9.42012e-15	1.77519e-15	2.2912e-15	3.54714e-15	4.2421e-15
IM0141	7.52959e-15	8.98116e-15	5.71555e-15	6.38624e-15	4.18649e-15	4.68597e-15	8.7256e-15	1.10142e-14	1.50172e-15	1.81375e-15	4.77238e-15	5.70181e-15
IM0142	2.5974e-15	2.20542e-15	1.92885e-15	1.6127e-15	1.40518e-15	1.21268e-15	2.7158e-15	2.36742e-15	4.81758e-16	4.35064e-16	1.56038e-15	1.53469e-15
IM0143	2.98617e-14	3.40172e-14	2.34716e-14	2.49491e-14	1.52184e-14	1.56117e-14	3.62376e-14	4.3663e-14	6.5435e-15	7.4216e-15	1.86433e-14	2.12976e-14
IM0144	1.7751e-14	1.76467e-14	1.45282e-14	1.27358e-14	9.18241e-15	8.22806e-15	2.23731e-14	2.31759e-14	4.58193e-15	4.67134e-15	1.15385e-14	1.13222e-14
IM0145	1.07968e-14	1.15152e-14	8.56972e-15	8.56715e-15	6.9606e-15	6.93726e-15	1.25227e-14	1.38074e-14	2.6297e-15	2.75721e-15	7.42285e-15	7.73941e-15
IM0146	1.4723e-14	1.49859e-14	1.19704e-14	1.1447e-14	8.70259e-15	8.39426e-15	1.65729e-14	1.72891e-14	3.21662e-15	3.26821e-15	1.00021e-14	1.00276e-14
IM0147	5.5244e-15	5.80394e-15	4.31203e-15	4.36086e-15	3.22799e-15	3.2507e-15	5.85493e-15	6.34106e-15	1.08346e-15	1.14942e-15	3.62188e-15	3.89417e-15
IM0148					7.62514e-18	0
IM0149	5.11772e-15	5.00117e-15	3.69977e-15	3.36435e-15	3.22765e-15	3.15751e-15	5.43886e-15	5.4619e-15	1.07411e-15	1.10166e-15	3.48368e-15	3.46726e-15
IM0150	3.16556e-14	2.17622e-14	2.33258e-14	1.42259e-14	1.7435e-14	1.28496e-14	3.50742e-14	2.402e-14	7.03514e-15	5.39687e-15	1.97163e-14	1.51237e-14
IM0151	4.69379e-14	2.52455e-14	3.72837e-14	1.53388e-14			5.74691e-14	2.97265e-14	1.20184e-14	6.7912e-15	2.96762e-14	1.72115e-14
IM0152	1.21188e-14	9.1227e-15	9.69185e-15	6.26592e-15	6.58304e-15	4.5781e-15	1.65106e-14	1.26873e-14	3.13557e-15	2.20193e-15	8.03671e-15	6.25668e-15
IM0153	8.46676e-15	9.46334e-15	6.25031e-15	6.96999e-15	5.68221e-15	5.99831e-15	9.11929e-15	1.07103e-14	2.13231e-15	2.30838e-15	5.98681e-15	6.67583e-15
IM0154	5.57558e-14	4.053e-14	4.83601e-14	3.18741e-14	2.52193e-14	1.78223e-14	6.74583e-14	5.13535e-14	1.0471e-14	8.00532e-15	3.4433e-14	2.51858e-14
IM0155	8.61712e-14	5.68819e-14	7.35342e-14	4.06621e-14	3.79252e-14	2.30094e-14	1.11396e-13	7.76887e-14	1.82219e-14	1.25874e-14	5.15762e-14	3.36931e-14
IM0156	3.82476e-14	4.18392e-14	3.33265e-14	3.52015e-14	2.27002e-14	2.316e-14	5.24664e-14	6.2787e-14	7.67901e-15	7.196e-15	2.35837e-14	2.7613e-14
IM0157	1.01615e-14	1.14117e-14	8.15457e-15	9.117e-15	6.47295e-15	6.7946e-15	1.04317e-14	1.21896e-14	2.11013e-15	2.29731e-15	7.1242e-15	7.8838e-15
IM0158	1.0267e-14	1.1169e-14	8.0816e-15	8.64716e-15	6.37333e-15	6.54533e-15	1.09371e-14	1.2349e-14	2.2686e-15	2.44186e-15	6.96531e-15	7.56577e-15
IM0159	1.30827e-14	1.43271e-14	9.74357e-15	9.8799e-15	6.88636e-15	6.82863e-15	1.57026e-14	1.80097e-14	3.40314e-15	3.70388e-15	8.41889e-15	9.39674e-15
IM0160	8.91539e-15	9.70874e-15	7.09101e-15	7.72041e-15	5.62792e-15	5.80349e-15	9.0846e-15	1.02786e-14	1.95087e-15	2.08302e-15	6.20162e-15	6.75697e-15
IM0161	8.42838e-15	8.86616e-15	6.0151e-15	6.17059e-15	5.82801e-15	5.93103e-15	9.14069e-15	9.93059e-15	2.26915e-15	2.35465e-15	5.85957e-15	6.14429e-15
IM0162	1.96076e-15	2.33186e-15	1.40126e-15	1.68001e-15	1.17834e-15	1.29481e-15	2.00881e-15	2.52094e-15	3.86515e-16	4.53114e-16	1.34629e-15	1.60728e-15
IM0163	5.94212e-15	6.16004e-15	4.39078e-15	4.28549e-15	3.31703e-15	3.32306e-15	6.7069e-15	7.28145e-15	1.32957e-15	1.45877e-15	3.86673e-15	4.11486e-15
IM0164	4.41985e-15	4.52018e-15	3.35182e-15	3.39498e-15	2.80276e-15	2.81544e-15	4.49114e-15	4.73983e-15	9.33933e-16	9.65484e-16	3.0233e-15	3.21575e-15
IM0165	4.51743e-15	4.82719e-15	3.36941e-15	3.58028e-15	2.83286e-15	2.92362e-15	4.53727e-15	5.03844e-15	9.24364e-16	9.89676e-16	3.12022e-15	3.39718e-15
IM0166	2.19147e-15	2.68324e-15	1.54448e-15	1.86728e-15	1.25177e-15	1.41358e-15	2.26045e-15	2.90589e-15	4.33027e-16	5.30392e-16	1.47184e-15	1.78917e-15
IM0167	1.86153e-14	2.44888e-14	1.49938e-14	1.91755e-14	1.00329e-14	1.20611e-14	2.30168e-14	3.22667e-14	3.65073e-15	4.64719e-15	1.20063e-14	1.54275e-14
IM0168	1.37592e-14	1.63242e-14	1.08924e-14	1.25961e-14	8.03931e-15	8.77058e-15	1.48506e-14	1.84235e-14	2.716e-15	3.14091e-15	9.0808e-15	1.05295e-14
IM0169	1.07471e-14	9.66278e-15	7.36071e-15	5.07362e-15	7.71775e-15	6.71824e-15	1.46541e-14	1.38735e-14	2.00509e-15	1.85908e-15	7.04659e-15	6.10534e-15
IM0170	4.50711e-14	5.53112e-14	3.06153e-14	2.91221e-14	2.1687e-14	2.45901e-14	6.25615e-14	7.8979e-14	1.18825e-14	1.56952e-14	3.21801e-14	3.8043e-14
IM0171	2.20897e-14	2.29729e-14	1.62985e-14	1.66131e-14	1.48418e-14	1.50331e-14	2.42262e-14	2.58271e-14	5.55984e-15	5.78132e-15	1.64206e-14	1.716e-14
IM0172	2.45492e-14	2.62309e-14	1.77737e-14	1.82212e-14	1.66644e-14	1.72095e-14	2.75673e-14	3.05961e-14	6.071e-15	6.51558e-15	1.80531e-14	1.92488e-14
IM0201	1.77811e-15	1.88339e-15	1.32281e-15	1.41626e-15	7.4567e-16	7.61876e-16	1.88732e-15	2.18626e-15	2.46756e-16	2.77035e-16	6.13468e-16	7.15312e-16
IM0202	3.82385e-15	4.03499e-15	2.81887e-15	2.91317e-15	1.70914e-15	1.76856e-15	3.88531e-15	4.40092e-15	5.7915e-16	6.41632e-16	1.2105e-15	1.2941e-15
IM0203	1.77578e-15	2.32465e-15	1.28775e-15	1.6957e-15	7.27114e-16	9.18466e-16	1.95836e-15	2.82369e-15	2.70971e-16	3.8381e-16	6.09246e-16	8.91421e-16
IM0204	1.83047e-15	2.01644e-15	1.29129e-15	1.43709e-15	7.04869e-16	7.46977e-16	1.79637e-15	2.13448e-15	2.34553e-16	2.73467e-16	5.67329e-16	6.88373e-16
IM0205	4.97678e-15	4.77586e-15	3.68448e-15	3.50791e-15	1.97758e-15	1.83002e-15	4.98554e-15	5.0898e-15	6.93929e-16	6.93868e-16	1.56495e-15	1.61401e-15
IM0206	1.71133e-15	1.94337e-15	1.25154e-15	1.46022e-15	6.76738e-16	7.34469e-16	1.73036e-15	2.15404e-15	2.27529e-16	2.7451e-16	5.53886e-16	7.14439e-16
IM0207	2.11725e-15	2.30248e-15	1.5599e-15	1.70552e-15	8.58834e-16	9.00084e-16	2.2803e-15	2.73659e-15	3.16301e-16	3.70311e-16	7.47228e-16	8.8848e-16
IM0208	1.5361e-15	1.78795e-15	1.14974e-15	1.37347e-15	6.06951e-16	6.70522e-16	1.64017e-15	2.08939e-15	2.35122e-16	2.89791e-16	5.47158e-16	7.13481e-16
IM0209	3.91714e-15	3.25622e-15	2.78984e-15	2.07822e-15	1.62976e-15	1.3367e-15	4.40574e-15	4.00865e-15	6.19575e-16	5.73165e-16	1.41855e-15	1.17018e-15
IM0210	4.58805e-15	4.44774e-15	3.40154e-15	3.00205e-15	2.1466e-15	2.04106e-15	5.54757e-15	5.89758e-15	9.46813e-16	9.79238e-16	1.74239e-15	1.55512e-15
IM0211	6.13933e-15	4.61204e-15	4.99847e-15	3.36749e-15	3.03507e-15	2.21244e-15	7.36821e-15	5.99775e-15	1.20286e-15	9.25651e-16	2.70375e-15	1.69067e-15
IM0212	1.19488e-14	1.21027e-14	9.79626e-15	9.70961e-15	5.13004e-15	4.97904e-15	1.29347e-14	1.37761e-14	2.03935e-15	2.03522e-15	3.77175e-15	3.68499e-15
IM0301	6.11567e-15	6.79683e-15	4.64042e-15	5.16599e-15	2.46532e-15	2.63179e-15	6.77217e-15	8.17847e-15	1.07143e-15	1.26982e-15	2.42931e-15	2.839e-15
IM0302	3.37156e-14	3.57253e-14	2.641e-14	2.54515e-14	1.12108e-14	1.00544e-14	4.30618e-14	5.02658e-14	5.93247e-15	6.13077e-15	1.14797e-14	1.04365e-14
IM0303	3.013e-15	4.05788e-15	2.46019e-15	3.44758e-15	1.97564e-15	2.7168e-15	4.55402e-15	7.00709e-15	5.91595e-16	8.7544e-16	1.23124e-15	1.90326e-15
IM0304	9.49439e-15	1.01335e-14	7.62045e-15	7.84031e-15	3.16128e-15	3.04707e-15	1.29074e-14	1.49698e-14	2.58245e-15	2.81792e-15	3.32462e-15	3.9586e-15
IM0401	5.33756e-15	5.55698e-15	3.5939e-15	3.78709e-15	1.51722e-15	1.59821e-15	7.41432e-15	8.75696e-15	1.17556e-15	1.3281e-15	1.88106e-15	1.96639e-15
IM0402	5.49485e-15	5.19071e-15	3.89176e-15	3.51553e-15	1.57779e-15	1.34836e-15	8.82972e-15	9.50518e-15	1.77113e-15	1.78572e-15	2.08366e-15	1.83749e-15
IM0403	4.94908e-15	5.89813e-15	3.04904e-15	3.66819e-15	1.54915e-15	1.93507e-15	4.9499e-15	6.56037e-15	5.29643e-16	7.51028e-16	9.9247e-16	1.43897e-15
IM0501	5.28598e-15	6.62725e-15	3.59067e-15	4.35445e-15	2.57323e-15	3.294e-15	7.16558e-15	1.00943e-14	1.25984e-15	1.71709e-15	1.70468e-15	2.10342e-15
IM0502	4.84343e-15	5.13731e-15	3.43558e-15	3.57679e-15	2.27139e-15	2.40992e-15	5.15697e-15	5.90828e-15	7.6184e-16	8.63206e-16	1.61377e-15	1.65493e-15
IM0701	5.00665e-15	5.58652e-15	3.4969e-15	3.76534e-15	1.94697e-15	2.08565e-15	5.486e-15	6.64992e-15	8.09695e-16	9.63215e-16	1.19944e-15	1.41449e-15
IM0901	2.03955e-16	2.82551e-16	1.51804e-16	2.13446e-16	1.55949e-16	2.31312e-16	3.19837e-16	5.06902e-16	1.87699e-17	2.83739e-17	7.2769e-17	1.11669e-16
IM1001	3.09827e-14	1.68947e-14	3.00678e-14	1.21694e-14	1.25442e-14	4.10372e-15			7.3153e-15	3.38123e-15	1.84501e-14	8.07228e-15
IM1301	1.46192e-15	1.55979e-15	1.06937e-15	1.15272e-15	6.39438e-16	6.5302e-16	1.56647e-15	1.85165e-15	1.80955e-16	2.01191e-16	4.88366e-16	5.62527e-16
IM1302	1.95669e-16	2.90857e-16	1.5204e-16	2.39129e-16	9.02585e-17	1.2858e-16	2.68798e-16	4.51674e-16
IM1303	3.99501e-16	5.14139e-16	3.11928e-16	4.12382e-16	1.60011e-16	1.91648e-16	5.39328e-16	7.88534e-16	5.24821e-17	7.11663e-17	1.67232e-16	2.40772e-16
IM1304	2.114e-16	3.00798e-16	1.4928e-16	2.16314e-16	1.39913e-16	2.05083e-16	3.19709e-16	5.21602e-16
IM1401	2.06665e-15	2.04847e-15	1.49965e-15	1.481e-15	7.82092e-16	7.3754e-16	2.07957e-15	2.20265e-15	2.78466e-16	2.91239e-16	7.60739e-16	7.75437e-16
IM1402	5.1333e-15	4.60356e-15	4.05188e-15	3.54462e-15	2.09132e-15	1.79222e-15	5.33352e-15	5.00352e-15	7.2563e-16	6.5512e-16	1.84144e-15	1.69772e-15
IM1403	6.09559e-16	6.41205e-16	4.8512e-16	5.04624e-16	3.02527e-16	3.26248e-16	8.14478e-16	9.97201e-16	9.75372e-17	1.09708e-16	2.58787e-16	3.08131e-16
IM1404	3.63906e-15	3.78566e-15	3.11138e-15	3.26165e-15	1.59599e-15	1.59381e-15	3.96614e-15	4.43714e-15	5.93967e-16	6.23353e-16	1.3954e-15	1.56073e-15
IM1405	7.03639e-15	7.68195e-15	5.43348e-15	5.85979e-15	2.3301e-15	2.38777e-15	7.86602e-15	9.30591e-15	1.49182e-15	1.65847e-15	2.20452e-15	2.55463e-15
IM1406	1.59228e-15	1.81466e-15	1.21001e-15	1.41538e-15	6.12558e-16	6.55856e-16	1.69545e-15	2.11273e-15	2.41552e-16	2.93545e-16	6.20845e-16	7.84798e-16
NA0201	1.38225e-15	1.8557e-15	9.09562e-16	1.18688e-15	9.06365e-16	1.27554e-15	1.8897e-15	2.88582e-15	2.27303e-16	3.50791e-16	4.12517e-16	6.03945e-16
NA0302	5.12082e-15	4.92436e-15	3.91282e-15	3.6852e-15	3.15971e-15	3.09584e-15	6.4952e-15	6.73439e-15	9.69065e-16	9.50704e-16	1.59842e-15	1.50939e-15
NA0303	7.13013e-15	5.42222e-15	5.26282e-15	3.34988e-15	4.82262e-15	3.93798e-15	9.3089e-15	7.68907e-15	1.063e-15	7.63997e-16	2.58273e-15	1.53983e-15
NA0401	4.54782e-16	4.86186e-16	2.82032e-16	3.03257e-16	5.92677e-17	6.48738e-17	5.50995e-16	6.46421e-16	1.08776e-16	1.22739e-16	9.7363e-17	1.18675e-16
NA0402	6.52659e-16	5.0057e-16	4.45464e-16	2.9774e-16	1.58481e-16	8.96799e-17	8.6143e-16	7.15963e-16	1.68306e-16	1.36659e-16	2.26901e-16	1.22614e-16
NA0403	1.32186e-15	5.41007e-16	9.97113e-16	3.12792e-16	4.66962e-16	1.14115e-16	1.70929e-15	7.41905e-16	3.28763e-16	1.44265e-16	6.48659e-16	1.22314e-16
NA0404	6.00911e-16	5.8958e-16	3.94851e-16	3.74404e-16	2.01069e-16	1.91004e-16	6.31112e-16	6.77616e-16	7.941e-17	8.41615e-17	1.6031e-16	1.53216e-16
NA0405	7.43126e-16	6.98233e-16	4.82016e-16	4.23715e-16	3.66191e-16	3.42943e-16	8.4781e-16	8.81954e-16	6.79978e-17	6.92594e-17	2.0511e-16	1.68372e-16
NA0406	3.04729e-16	3.50552e-16	1.78143e-16	2.18809e-16	2.32626e-17	3.68337e-17	3.62882e-16	4.57752e-16	7.90272e-17	9.49586e-17	4.4637e-17	7.58266e-17
NA0407	5.45454e-16	6.08343e-16	3.57681e-16	4.10138e-16	1.3444e-16	1.52562e-16	5.29023e-16	6.4134e-16	8.22352e-17	9.78811e-17	1.10969e-16	1.51456e-16
NA0408	2.24752e-16	2.71908e-16	1.32352e-16	1.68976e-16	3.39333e-17	5.78294e-17	3.03926e-16	4.11371e-16	3.94141e-17	5.51803e-17	3.55775e-17	6.03181e-17
NA0409	8.71245e-16	1.01863e-15	6.08182e-16	7.29136e-16	2.54523e-16	2.81839e-16	9.21359e-16	1.19116e-15	1.06046e-16	1.3767e-16	2.59555e-16	3.57278e-16
NA0410	3.37388e-16	4.12181e-16	2.06507e-16	2.68517e-16	3.52458e-17	5.94515e-17	4.7685e-16	6.43351e-16	9.97195e-17	1.30219e-16	6.39596e-17	1.11097e-16
NA0411	6.69525e-16	8.31557e-16	4.68607e-16	5.85307e-16	2.11189e-16	2.8533e-16	7.85847e-16	1.07708e-15	1.32317e-16	1.84083e-16	1.94085e-16	2.83621e-16
NA0412	1.0255e-15	4.85957e-16	7.65691e-16	3.08512e-16	3.53986e-16	1.00942e-16	1.30187e-15	6.56015e-16	2.26465e-16	1.04095e-16	4.72179e-16	1.32282e-16
NA0413	6.52301e-16	6.36611e-16	4.65765e-16	4.5901e-16	1.36216e-16	1.20362e-16	8.04308e-16	8.635e-16	1.44029e-16	1.46555e-16	2.13143e-16	2.16659e-16
NA0414	7.3239e-16	7.67547e-16	4.94076e-16	5.23011e-16	2.1416e-16	2.17473e-16	6.99806e-16	7.87449e-16	8.91382e-17	9.92906e-17	1.65945e-16	1.94469e-16
NA0415	6.05076e-16	6.98754e-16	4.07857e-16	4.83853e-16	1.593e-16	1.83856e-16	5.80347e-16	7.32398e-16	7.19284e-17	9.12049e-17	1.23457e-16	1.80669e-16
NA0416	3.69318e-16	4.3382e-16	2.1188e-16	2.71751e-16	3.22304e-17	5.33903e-17	3.94342e-16	5.15921e-16	7.06536e-17	8.90218e-17	5.83241e-17	1.02358e-16
NA0417	2.00717e-15	2.56933e-15	1.15561e-15	1.24144e-15	8.76852e-16	1.20268e-15	2.34491e-15	3.22894e-15	4.37894e-16	6.54336e-16	5.67112e-16	6.55576e-16
NA0501	5.68279e-16	6.12626e-16	4.13193e-16	4.50284e-16	3.10487e-16	3.39501e-16	6.41708e-16	7.46535e-16	1.08684e-16	1.22733e-16	1.52623e-16	1.72841e-16
NA0502	5.94783e-16	6.34504e-16	4.24897e-16	4.59145e-16	2.83256e-16	3.03742e-16	5.95705e-16	6.7223e-16	9.98178e-17	1.09551e-16	1.70752e-16	1.8968e-16
NA0503	1.10264e-15	1.314e-15	7.15099e-16	7.1935e-16	8.99008e-16	1.17987e-15	1.62792e-15	2.19587e-15	7.6892e-17	1.04902e-16	2.90021e-16	2.98654e-16
NA0504	7.45323e-16	8.87778e-16	6.38378e-16	7.82415e-16	3.4214e-16	3.94202e-16	9.56789e-16	1.26206e-15	1.57047e-16	1.956e-16	3.59143e-16	4.4304e-16
NA0505	8.62472e-16	9.95318e-16	5.67925e-16	6.02684e-16	6.32479e-16	7.86197e-16	1.10289e-15	1.41927e-15	3.13267e-17	4.77582e-17	2.13514e-16	2.30198e-16
NA0506	5.94214e-16	6.52002e-16	4.28672e-16	4.71225e-16	3.42263e-16	3.85999e-16	7.77226e-16	9.36327e-16	1.43859e-16	1.67607e-16	1.5954e-16	1.7819e-16
NA0507	6.21847e-16	6.84746e-16	4.36262e-16	4.776e-16	3.53796e-16	3.99327e-16	7.78147e-16	9.39684e-16	1.37267e-16	1.61177e-16	1.61886e-16	1.80545e-16
NA0508	1.16434e-15	1.06252e-15	7.95498e-16	5.34455e-16	4.01272e-16	3.36509e-16	1.73737e-15	1.73951e-15	4.12639e-16	4.37488e-16	4.01889e-16	2.10155e-16
NA0509	5.30396e-16	5.64165e-16	3.86023e-16	4.18657e-16	3.05621e-16	3.27963e-16	6.0138e-16	6.82928e-16	9.49334e-17	1.04656e-16	1.27514e-16	1.43957e-16
NA0510	1.14214e-15	1.27092e-15	7.11976e-16	5.89813e-16	4.28705e-16	4.59825e-16	1.80183e-15	2.22773e-15	4.25834e-16	5.47063e-16	3.22574e-16	2.32101e-16
NA0511	8.04107e-16	9.10359e-16	5.98943e-16	6.9553e-16	4.92872e-16	5.81362e-16	9.67586e-16	1.24146e-15	9.2447e-17	1.17871e-16	2.40032e-16	2.84449e-16
NA0512	8.67535e-16	9.75356e-16	5.86354e-16	6.05556e-16	5.49258e-16	6.42224e-16	1.07987e-15	1.3392e-15	1.13803e-16	1.44531e-16	2.55108e-16	2.57962e-16
NA0513	2.11532e-15	1.99377e-15	1.8217e-15	1.71655e-15	1.06885e-15	9.95751e-16	2.73421e-15	2.88995e-15	4.2486e-16	4.09108e-16	9.44372e-16	9.01397e-16
NA0514	5.70001e-16	6.11811e-16	4.09478e-16	4.50923e-16	2.65233e-16	2.87829e-16	6.7955e-16	7.78674e-16	1.35553e-16	1.49315e-16	1.43518e-16	1.65906e-16
NA0515	1.55731e-15	2.08771e-15	7.82414e-16	7.28993e-16	1.41943e-15	2.05451e-15	2.34887e-15	3.44389e-15
NA0516	1.17562e-15	1.00544e-15	8.28771e-16	5.20816e-16	7.89846e-16	6.94784e-16	1.75305e-15	1.65232e-15	2.74576e-16	2.67862e-16	4.51878e-16	2.16335e-16
NA0517	1.01173e-15	1.01688e-15	7.46346e-16	7.2409e-16	4.01727e-16	3.91576e-16	1.25728e-15	1.40153e-15	2.15271e-16	2.38653e-16	4.36509e-16	4.16106e-16
NA0518	6.0128e-16	6.52647e-16	4.3927e-16	4.7672e-16	3.32463e-16	3.66402e-16	7.39581e-16	8.71223e-16	1.27943e-16	1.45801e-16	1.66623e-16	1.849e-16
NA0519	2.31195e-15	2.35239e-15	1.51502e-15	1.21752e-15	8.98021e-16	9.08117e-16	3.32105e-15	3.74268e-15	7.38724e-16	8.72828e-16	7.58532e-16	5.67247e-16
NA0520	5.08575e-16	5.98884e-16	3.85598e-16	4.63611e-16	3.70324e-16	4.5537e-16	7.13003e-16	9.51802e-16	7.00515e-17	9.59897e-17	1.38773e-16	1.76908e-16
NA0521			3.68451e-16	3.99641e-16	3.56703e-16	3.84189e-16	6.17192e-16	6.98649e-16	6.76624e-17	7.5811e-17	1.11669e-16	1.26863e-16
NA0522	6.48855e-16	7.15456e-16	4.61168e-16	5.15715e-16	3.35382e-16	3.75542e-16	7.92885e-16	9.54114e-16	1.43172e-16	1.65021e-16	1.8364e-16	2.13537e-16
NA0523	6.61131e-16	5.8116e-16	5.09901e-16	4.43448e-16	2.68696e-16	2.26318e-16	8.65279e-16	8.28023e-16	1.6435e-16	1.49121e-16	2.54445e-16	2.24067e-16
NA0524	1.23354e-15	1.42103e-15	9.64144e-16	1.06677e-15	5.93243e-16	6.8967e-16	1.59029e-15	2.02084e-15	2.89399e-16	3.63131e-16	5.20624e-16	5.78347e-16
NA0525	4.05656e-16	4.4098e-16	3.2215e-16	3.59505e-16	3.17223e-16	3.64766e-16	5.18791e-16	6.23136e-16	9.66945e-18	1.66626e-17	9.85591e-17	1.13762e-16
NA0526					3.58619e-15	5.73709e-15			6.45701e-16	1.05373e-15	6.236e-16	4.77554e-16
NA0527	1.67327e-15	1.23968e-15	1.2458e-15	6.91585e-16	9.97869e-16	7.36813e-16	2.56009e-15	2.05768e-15	4.68695e-16	3.93138e-16	7.21961e-16	2.82569e-16
NA0528	6.59369e-16	7.37339e-16	4.5566e-16	5.01812e-16	4.12048e-16	4.80878e-16	7.53273e-16	9.27661e-16	5.2019e-17	6.92804e-17	1.77019e-16	2.01015e-16
NA0529	1.12484e-15	8.85395e-16	8.76291e-16	6.69628e-16	5.09748e-16	3.87503e-16	1.44836e-15	1.2783e-15	2.52565e-16	2.13672e-16	5.13193e-16	3.58894e-16
NA0530	7.43889e-16	8.50494e-16	5.31551e-16	5.79436e-16	5.04972e-16	6.07308e-16	9.7518e-16	1.24659e-15	9.56792e-17	1.27392e-16	2.01509e-16	2.30656e-16
NA0601	9.13406e-17	1.70834e-16	1.18801e-16	1.89964e-16	8.869e-17	1.31755e-16	2.29661e-16	3.7879e-16	1.38012e-17	2.75978e-17	4.99905e-17	9.6378e-17
NA0602	3.62127e-17	6.61096e-17	9.66273e-17	1.23957e-16	5.97618e-17	7.37247e-17	1.73832e-16	2.37385e-16	2.36666e-17	3.31382e-17	3.12284e-17	4.90737e-17
NA0603	3.55211e-17	6.7618e-17	9.96723e-17	1.33517e-16	8.46361e-17	1.07797e-16	1.7632e-16	2.55729e-16	1.62756e-17	2.49426e-17	3.87891e-17	6.06335e-17
NA0604					1.06063e-16	1.34616e-16			1.56493e-17	2.40254e-17	3.48654e-17	5.52485e-17
NA0605	3.6987e-17	6.92491e-17	1.02188e-16	1.33818e-16	5.09829e-17	6.36321e-17	1.78377e-16	2.461e-16	2.63199e-17	3.70983e-17	3.43014e-17	5.61258e-17
NA0606	1.19575e-17	2.27906e-17	7.88352e-17	8.91212e-17	8.59726e-17	9.8472e-17	1.31959e-16	1.63272e-16	6.95065e-18	9.86271e-18	1.84033e-17	2.49483e-17
NA0607	2.56556e-17	5.10291e-17	9.39503e-17	1.20437e-16	1.05913e-16	1.36475e-16	1.70941e-16	2.42671e-16	5.66367e-18	1.02284e-17	2.88312e-17	4.53675e-17
NA0608	6.7839e-17	1.14064e-16	9.95236e-17	1.37601e-16	5.83041e-17	7.76998e-17	1.75624e-16	2.55482e-16	1.22761e-17	2.22371e-17	3.28167e-17	5.90458e-17
NA0609	2.59415e-17	4.92874e-17	9.61802e-17	1.21411e-16	9.13566e-17	1.11832e-16	1.62945e-16	2.24183e-16	1.16737e-17	1.75746e-17	3.14948e-17	4.76531e-17
NA0610	4.37285e-17	8.02034e-17	9.55288e-17	1.29354e-16	6.91422e-17	8.9875e-17	1.66989e-16	2.44424e-16	1.65949e-17	2.62558e-17	3.33906e-17	5.57894e-17
NA0611			6.73868e-17	9.03151e-17	6.16336e-17	7.57924e-17	1.1906e-16	1.63744e-16	9.3145e-18	1.36455e-17	1.9312e-17	3.35009e-17
NA0612					1.11797e-16	1.43252e-16	1.77714e-16	2.49422e-16	3.33031e-18	6.57669e-18	2.83827e-17	4.53287e-17
NA0613	4.45102e-17	8.16888e-17	9.08849e-17	1.22366e-16	7.12824e-17	9.31676e-17			1.49087e-17	2.45245e-17	2.8252e-17	4.89581e-17
NA0614	1.54336e-17	3.06088e-17	8.60675e-17	1.0216e-16	9.72037e-17	1.1714e-16			3.77054e-18	6.42317e-18	2.08843e-17	3.09279e-17
NA0615					3.80277e-17	5.95346e-17			3.78122e-17	5.93284e-17	6.106e-17	1.2212e-16
NA0616	1.7597e-17	3.28933e-17	8.74954e-17	1.06277e-16	9.44e-17	1.13247e-16			6.95802e-18	1.04381e-17	2.71453e-17	3.87102e-17
NA0617							1.99331e-16	2.86316e-16	3.05961e-17	4.66175e-17	4.52789e-17	7.31904e-17
NA0701	7.40295e-16	7.53015e-16	5.58778e-16	5.92744e-16	3.93801e-16	3.99606e-16	9.8923e-16	1.18367e-15	1.03834e-16	1.13485e-16	2.36934e-16	2.56045e-16
NA0801	7.61489e-15	8.09357e-15	5.2014e-15	5.32473e-15	1.8905e-15	2.23942e-15	7.55804e-15	8.4459e-15	9.8865e-16	1.12544e-15	2.25771e-15	2.38536e-15
NA0802	4.26334e-16	4.90301e-16	3.13809e-16	3.69587e-16	8.59287e-17	1.10701e-16	4.12247e-16	5.15204e-16	6.15686e-17	7.543e-17	1.44599e-16	1.84128e-16
NA0803	4.89087e-16	5.74871e-16	3.34034e-16	3.7544e-16	1.85869e-16	2.45137e-16	5.89184e-16	7.65599e-16	5.09704e-17	6.51602e-17	1.51964e-16	1.84147e-16
NA0804	5.28318e-16	5.81197e-16	3.76948e-16	4.12814e-16	1.57283e-16	1.86001e-16	5.91692e-16	7.166e-16	7.72933e-17	9.26831e-17	1.85517e-16	2.16484e-16
NA0805	6.0259e-16	7.0785e-16	4.44623e-16	5.34867e-16	1.34046e-16	1.754e-16	6.21299e-16	7.97435e-16	8.75752e-17	1.14107e-16	2.22222e-16	2.93334e-16
NA0806	1.14225e-15	5.74226e-16	8.49205e-16	3.84923e-16	6.70102e-16	2.75151e-16	1.55637e-15	8.41905e-16	1.26341e-16	6.87159e-17	5.33043e-16	1.92864e-16
NA0807	4.94592e-16	5.66773e-16	3.50682e-16	3.94736e-16	1.58327e-16	2.02123e-16	5.5498e-16	7.00312e-16	5.74708e-17	7.16135e-17	1.61581e-16	1.96734e-16
NA0808	5.48615e-16	6.28326e-16	3.76525e-16	4.23307e-16	1.72104e-16	2.24405e-16	5.91232e-16	7.30847e-16	5.63546e-17	6.86212e-17	1.48924e-16	1.80443e-16
NA0809	4.14236e-16	4.96528e-16	2.90421e-16	3.40808e-16	1.5892e-16	2.1795e-16	5.05686e-16	6.65235e-16	2.04177e-17	2.86128e-17	1.13184e-16	1.4667e-16
NA0810	4.72564e-16	5.59525e-16	3.61393e-16	4.39144e-16	1.14066e-16	1.54398e-16	5.02575e-16	6.59935e-16	6.46153e-17	8.24296e-17	1.65348e-16	2.17925e-16
NA0811	3.88738e-16	4.714e-16	2.63423e-16	3.15965e-16	1.32869e-16	1.86562e-16	4.36988e-16	5.827e-16	2.9765e-17	4.00204e-17	1.10714e-16	1.44302e-16
NA0812	5.06019e-16	5.96462e-16	3.86503e-16	4.63617e-16	1.13612e-16	1.51902e-16	5.14688e-16	6.69623e-16	7.22679e-17	9.24025e-17	1.83139e-16	2.38747e-16
NA0813	6.71033e-16	7.75993e-16	4.21489e-16	4.63161e-16	2.23431e-16	2.94044e-16	7.32734e-16	9.12698e-16	7.22405e-17	8.93449e-17	1.81701e-16	2.11676e-16
NA0814	1.22766e-15	5.50502e-16	9.12416e-16	3.79604e-16	6.3059e-16	2.19996e-16	1.54368e-15	7.22436e-16	1.41918e-16	7.42039e-17	5.673e-16	1.98211e-16
NA0815	4.79056e-16	5.52991e-16	3.35409e-16	3.66113e-16	2.00627e-16	2.56755e-16	5.98329e-16	7.56728e-16	3.06692e-17	3.67863e-17	1.39577e-16	1.66299e-16
NA1101	1.29797e-16	1.6168e-16	9.36649e-17	1.20166e-16	1.12806e-16	1.50171e-16	1.8024e-16	2.61642e-16	5.51177e-18	1.01795e-17	3.918e-17	5.6325e-17
NA1102	1.71137e-15	3.42273e-15	7.94716e-16	1.58943e-15	1.98411e-15	3.96823e-15
NA1103					6.63198e-17	9.5401e-17	1.15275e-16	1.82496e-16	2.90672e-18	5.81343e-18	2.69437e-17	4.38779e-17
NA1104	7.84326e-17	1.11132e-16	6.90331e-17	1.06444e-16	7.23496e-17	1.09876e-16			8.26616e-18	1.45395e-17	3.39904e-17	5.78661e-17
NA1105					1.3802e-17	1.76917e-17
NA1106	1.69732e-16	2.41669e-16	1.51894e-16	2.35811e-16	1.63971e-16	2.52589e-16	3.09872e-16	5.20116e-16	1.16603e-17	2.28392e-17	7.27671e-17	1.23227e-16
NA1107	1.94752e-16	2.9719e-16	1.83524e-16	3.05003e-16	1.72323e-16	2.77115e-16	3.646e-16	6.38391e-16	1.96504e-17	3.70875e-17	9.32318e-17	1.65237e-16
NA1108	6.90703e-17	9.17967e-17	4.9389e-17	6.62812e-17	6.17407e-17	8.80601e-17			3.57766e-18	6.69895e-18	2.08625e-17	3.1679e-17
NA1109					4.40457e-17	5.61186e-17
NA1110					4.50028e-17	5.50396e-17
NA1111	1.16635e-16	1.39548e-16	8.84303e-17	1.10381e-16	1.04047e-16	1.34044e-16	1.64183e-16	2.2972e-16	6.51794e-18	1.05388e-17	3.60309e-17	5.00371e-17
NA1112					5.39442e-17	6.40598e-17	7.97564e-17	1.02049e-16
NA1113					4.26183e-17	4.55548e-17	5.69625e-17	6.17674e-17
NA1114					5.24441e-17	6.57703e-17	7.82626e-17	1.05761e-16	1.38396e-18	2.76791e-18	1.60136e-17	2.12523e-17
NA1115	4.52592e-17	5.19277e-17	3.64996e-17	4.47179e-17	4.4484e-17	5.50561e-17
NA1116					1.14558e-16	1.52938e-16			2.9389e-18	5.87781e-18	3.26414e-17	4.48015e-17
NA1117	3.82001e-16	4.54364e-16	2.57424e-16	3.01719e-16	3.05601e-16	3.85641e-16	4.96346e-16	6.73494e-16	3.47768e-17	4.9868e-17	1.04505e-16	1.35428e-16
NA1118					5.80239e-17	7.47206e-17
NA1201	8.15495e-15	8.33908e-15	4.46529e-15	4.33065e-15	2.77517e-15	3.06029e-15	7.39238e-15	8.1908e-15	9.79882e-16	1.06136e-15	2.07519e-15	2.03938e-15
NA1202	7.59206e-15	7.31722e-15	3.87728e-15	3.5296e-15	2.43903e-15	2.30113e-15	6.40241e-15	6.30245e-15	8.6529e-16	8.50856e-16	1.75009e-15	1.49751e-15
NA1203	7.35861e-15	6.90212e-15	3.84786e-15	3.18641e-15	2.76837e-15	2.42152e-15	6.66371e-15	6.16004e-15	8.35118e-16	7.66213e-16	1.90147e-15	1.39716e-15
NA1301	1.53133e-15	1.47477e-15	1.08475e-15	7.64987e-16	1.44594e-15	1.61662e-15	2.40362e-15	2.64794e-15	1.36646e-16	8.18661e-17	4.61152e-16	3.36395e-16
NA1302	5.42412e-15	4.99338e-15	3.7624e-15	3.25482e-15	3.91442e-15	3.70938e-15	6.36917e-15	6.1094e-15	3.82553e-16	3.28671e-16	1.51903e-15	1.21164e-15
NA1303	1.40318e-15	1.31464e-15	1.02718e-15	8.73813e-16	1.16191e-15	1.19756e-15	1.90931e-15	2.00068e-15	6.98478e-17	4.06503e-17	3.94802e-16	3.43691e-16
NA1304	8.23842e-16	9.09945e-16	5.77216e-16	6.2118e-16	7.5808e-16	8.92715e-16	1.09739e-15	1.37004e-15	2.77108e-17	3.73222e-17	2.28789e-16	2.62309e-16
NA1305	7.21334e-16	7.7259e-16	4.8581e-16	4.92073e-16	6.64984e-16	7.50729e-16	9.11449e-16	1.07131e-15	1.95565e-17	2.53412e-17	1.88288e-16	1.96912e-16
NA1306	3.44138e-15	3.3826e-15	2.1216e-15	1.03591e-15	3.35739e-15	4.06242e-15	5.64007e-15	6.49279e-15	3.54265e-16	2.06038e-16	9.41066e-16	5.7002e-16
NA1307	6.19687e-15	5.94037e-15	4.23245e-15	3.81246e-15	4.74776e-15	4.74392e-15	7.14127e-15	7.17641e-15	1.91486e-16	1.29953e-16	1.47993e-15	1.30209e-15
NA1308	1.05261e-15	1.036e-15	7.49193e-16	5.96531e-16	1.00924e-15	1.08408e-15	1.48763e-15	1.61364e-15	5.81448e-17	4.13798e-17	3.12436e-16	2.49892e-16
NA1309	7.8985e-16	9.04939e-16	4.5918e-16	4.89034e-16	5.81859e-16	7.00531e-16	9.01924e-16	1.14917e-15	3.86325e-17	5.44992e-17	1.74153e-16	2.00265e-16
NA1310	1.17879e-15	1.11111e-15	8.52738e-16	7.05136e-16	1.01164e-15	1.04953e-15	1.58888e-15	1.67883e-15	7.53777e-17	5.13441e-17	3.50923e-16	3.02302e-16
NA1311	1.6957e-15	1.54082e-15	1.17888e-15	1.00401e-15	1.16975e-15	1.1577e-15	2.18358e-15	2.27317e-15	1.80233e-16	1.50954e-16	5.05721e-16	4.39145e-16
NA1312	1.15079e-15	1.06842e-15	8.07766e-16	7.42233e-16	8.2817e-16	8.12033e-16	1.41358e-15	1.46371e-15	6.65145e-17	5.36421e-17	3.28863e-16	3.00425e-16
NA1313	9.19179e-16	1.02455e-15	5.90088e-16	6.43789e-16	7.48011e-16	8.76987e-16	1.08704e-15	1.35036e-15	1.65974e-17	2.76254e-17	2.25307e-16	2.6171e-16
NT0101	4.23477e-15	4.14577e-15	3.18086e-15	2.98793e-15	2.45432e-15	2.30389e-15	5.01797e-15	5.2443e-15	8.10297e-16	8.0924e-16	2.7756e-15	2.78381e-15
NT0102	1.5526e-14	1.62196e-14	1.10068e-14	1.08605e-14	1.12779e-14	1.16072e-14	1.66162e-14	1.79714e-14	3.2965e-15	3.41693e-15	1.09272e-14	1.1319e-14
NT0103	2.90764e-14	2.82493e-14	2.09847e-14	1.93725e-14	2.09414e-14	2.00316e-14	3.10044e-14	3.05502e-14	6.20501e-15	6.14782e-15	2.06099e-14	1.99555e-14
NT0104	5.63887e-15	5.88243e-15	3.94411e-15	3.66721e-15	3.74393e-15	3.72709e-15	6.89984e-15	7.56046e-15	9.87575e-16	1.05699e-15	3.57404e-15	3.60925e-15
NT0105	3.13627e-15	2.99937e-15	2.51592e-15	2.17307e-15	2.47619e-15	2.25329e-15	3.96672e-15	3.85716e-15	5.72318e-16	5.34111e-16	2.26832e-15	2.099e-15
NT0106	1.76739e-15	2.0558e-15	1.11389e-15	1.13635e-15	1.32593e-15	1.50692e-15	1.92468e-15	2.32872e-15	4.40152e-16	5.19682e-16	1.26228e-15	1.388e-15
NT0107	4.25154e-15	4.55721e-15	2.92454e-15	3.08184e-15	3.16661e-15	3.30986e-15	4.56692e-15	5.1112e-15	1.16942e-15	1.24585e-15	3.16221e-15	3.3372e-15
NT0108	4.8473e-15	5.75075e-15	3.41599e-15	3.79971e-15	3.10228e-15	3.50601e-15	5.45953e-15	6.83504e-15	9.52829e-16	1.11891e-15	3.19458e-15	3.66876e-15
NT0109	3.98155e-14	3.26598e-14	3.23891e-14	2.41912e-14	2.86913e-14	2.23643e-14	4.78501e-14	3.88517e-14	7.4702e-15	6.23223e-15	2.74459e-14	2.25661e-14
NT0111	1.23976e-14	9.50856e-15	9.14998e-15	6.59862e-15	6.77543e-15	5.57241e-15	1.45869e-14	1.10556e-14	3.20818e-15	2.42451e-15	8.17511e-15	6.69241e-15
NT0112	3.2122e-14	1.43563e-14	2.58638e-14	9.81026e-15	1.64376e-14	7.88546e-15	3.83932e-14	1.7289e-14	7.08626e-15	3.56298e-15	2.00975e-14	9.54055e-15
NT0113	2.53718e-14	1.89318e-14	1.82574e-14	1.12958e-14	1.29151e-14	1.00627e-14	2.8983e-14	2.21039e-14	5.65801e-15	5.09974e-15	1.55188e-14	1.20042e-14
NT0114	4.41869e-14	1.18589e-14	3.453e-14	8.95009e-15	2.0616e-14	6.87119e-15	5.01126e-14	1.36783e-14	8.29228e-15	2.57439e-15	2.34582e-14	8.47566e-15
NT0115	2.15135e-14	2.22148e-14	1.59047e-14	1.54794e-14	1.52599e-14	1.50799e-14	2.53101e-14	2.71464e-14	5.14979e-15	5.20755e-15	1.50514e-14	1.53008e-14
NT0116					1.24653e-14	2.49305e-14
NT0117	2.21072e-14	1.47389e-14	1.99569e-14	1.18874e-14	1.42689e-14	7.49089e-15	3.27421e-14	2.26646e-14	4.52305e-15	2.6143e-15	1.58064e-14	1.03303e-14
NT0118	2.25461e-14	2.08507e-14	1.76179e-14	1.51789e-14	1.70831e-14	1.50685e-14	2.65517e-14	2.46525e-14	4.73957e-15	4.41429e-15	1.60209e-14	1.47303e-14
NT0119	1.97293e-14	1.70937e-14	1.5929e-14	1.20983e-14	1.22934e-14	1.01719e-14	2.45865e-14	2.21003e-14	4.39415e-15	3.87102e-15	1.3423e-14	1.15901e-14
NT0120	4.18666e-14	3.3103e-14	3.13026e-14	2.41628e-14	2.43423e-14	2.03307e-14	4.42846e-14	3.53425e-14	8.52092e-15	7.21989e-15	2.82856e-14	2.38517e-14
NT0121	3.16754e-14	2.72175e-14	2.51369e-14	1.9951e-14	2.31895e-14	1.86946e-14	4.02523e-14	3.52059e-14	6.4629e-15	5.59917e-15	2.21013e-14	1.89111e-14
NT0122	4.19793e-14	4.17075e-14	3.30115e-14	2.99813e-14	2.63452e-14	2.41461e-14	5.64446e-14	5.91146e-14	8.69197e-15	7.96287e-15	2.73285e-14	2.6684e-14
NT0124	5.84229e-15	5.28723e-15	4.28412e-15	3.52371e-15	4.21754e-15	3.66548e-15	6.99638e-15	6.19713e-15	1.40374e-15	1.24829e-15	4.23137e-15	3.76288e-15
NT0125	4.24224e-15	4.60666e-15	2.78158e-15	2.9151e-15	2.87389e-15	2.95211e-15	4.95509e-15	5.57027e-15	1.238e-15	1.32786e-15	3.08079e-15	3.29182e-15
NT0126	4.41825e-15	5.36489e-15	2.97325e-15	3.60489e-15	2.90071e-15	3.22734e-15	5.2757e-15	6.78851e-15	1.21669e-15	1.44198e-15	3.34233e-15	4.01848e-15
NT0127	3.51466e-14	2.99296e-14	2.77409e-14	2.32201e-14	2.30652e-14	2.01962e-14	3.68843e-14	3.12745e-14	6.8721e-15	6.17366e-15	2.40854e-14	2.14106e-14
NT0128	5.01293e-15	5.36716e-15	3.48038e-15	3.5989e-15	3.11519e-15	3.14564e-15	6.06641e-15	6.66377e-15	1.47417e-15	1.54168e-15	3.73282e-15	3.99973e-15
NT0129	1.36187e-14	1.258e-14	1.02661e-14	8.94331e-15	8.52003e-15	7.54516e-15	1.69354e-14	1.5921e-14	3.33428e-15	2.95296e-15	9.37461e-15	8.74152e-15
NT0130	1.77723e-14	1.65784e-14	1.36603e-14	1.17934e-14	1.05983e-14	9.23332e-15	2.23059e-14	2.16081e-14	3.90172e-15	3.51978e-15	1.18524e-14	1.10301e-14
NT0131	4.36033e-14	4.3618e-14	3.69714e-14	3.61924e-14	2.68271e-14	2.48955e-14	5.49652e-14	5.81888e-14	8.37566e-15	7.85543e-15	2.99155e-14	3.00614e-14
NT0132	3.14097e-15	3.51161e-15	2.09234e-15	2.28815e-15	2.05772e-15	2.13403e-15	3.61226e-15	4.16873e-15	9.4675e-16	1.04496e-15	2.42019e-15	2.67299e-15
NT0133	3.30576e-15	3.81579e-15	2.17206e-15	2.45423e-15			3.85305e-15	4.62076e-15	1.03902e-15	1.18938e-15	2.56989e-15	2.9182e-15
NT0134	3.20975e-14	3.41858e-14	2.25132e-14	1.93152e-14	2.38045e-14	2.37466e-14	4.3092e-14	4.66318e-14	6.21865e-15	6.55459e-15	2.1107e-14	2.10686e-14
NT0135	3.27539e-15	3.79658e-15	2.18296e-15	2.4216e-15	2.32354e-15	2.55459e-15	3.67336e-15	4.48366e-15	8.68211e-16	1.00694e-15	2.40101e-15	2.69801e-15
NT0136	2.88253e-14	2.63895e-14	2.3273e-14	1.95602e-14	2.07706e-14	1.7894e-14	3.45746e-14	3.20696e-14	5.57446e-15	5.05578e-15	2.02488e-14	1.82105e-14
NT0137	5.00509e-15	6.21359e-15	3.65615e-15	4.18102e-15	3.47559e-15	4.10186e-15	6.19463e-15	8.20406e-15	9.24202e-16	1.07399e-15	3.32323e-15	3.92148e-15
NT0138	3.57925e-15	4.18617e-15	2.3045e-15	2.58015e-15	2.49613e-15	2.75486e-15	4.13192e-15	5.12764e-15	9.95501e-16	1.17187e-15	2.6703e-15	3.05941e-15
NT0139	2.09081e-15	2.36108e-15	1.46132e-15	1.60873e-15	1.52478e-15	1.65343e-15	2.21023e-15	2.62505e-15	5.00544e-16	5.5496e-16	1.53421e-15	1.69041e-15
NT0140	1.57355e-15	1.82982e-15	1.09279e-15	1.24491e-15	1.1448e-15	1.27911e-15	1.74246e-15	2.17471e-15	3.68562e-16	4.10841e-16	1.14169e-15	1.29526e-15
NT0141	3.92895e-15	4.5144e-15	2.65283e-15	2.94507e-15	2.56286e-15	2.72403e-15	4.73141e-15	5.66681e-15	1.17522e-15	1.33066e-15	3.04344e-15	3.45446e-15
NT0142	5.78983e-15	6.29304e-15	4.03854e-15	4.09399e-15	3.68489e-15	3.75389e-15	6.98297e-15	7.83975e-15	1.67967e-15	1.81901e-15	4.12301e-15	4.40913e-15
NT0143	3.08909e-15	3.45566e-15	2.10734e-15	2.3006e-15	2.31177e-15	2.51307e-15	3.42433e-15	4.08885e-15	8.01573e-16	8.84218e-16	2.21007e-15	2.4157e-15
NT0144	2.28628e-15	2.67794e-15	1.60561e-15	1.81348e-15	1.65326e-15	1.85671e-15	2.36232e-15	2.9232e-15	4.82546e-16	5.43747e-16	1.6294e-15	1.84382e-15
NT0145	4.31471e-14	3.4811e-14	3.61135e-14	2.59444e-14	3.21667e-14	2.41515e-14	5.50788e-14	4.45006e-14	8.17111e-15	6.7077e-15	2.93268e-14	2.33618e-14
NT0146	6.9098e-14	3.12356e-14	5.09706e-14	1.59805e-14	3.14624e-14	1.61339e-14	7.98375e-14	3.66975e-14	1.36286e-14	8.66041e-15	3.79408e-14	1.78306e-14
NT0147	4.50721e-15	4.88151e-15	3.03306e-15	3.12336e-15	3.091e-15	3.18813e-15	5.08792e-15	5.70195e-15	1.32432e-15	1.4333e-15	3.34214e-15	3.61677e-15
NT0148	8.23357e-15	9.09076e-15	5.95615e-15	6.59278e-15	5.56885e-15	5.86762e-15	8.47305e-15	9.68528e-15	1.87211e-15	2.04806e-15	6.05825e-15	6.67101e-15
NT0149	3.82198e-15	4.42618e-15	2.67877e-15	3.09942e-15	2.72317e-15	3.00329e-15	4.28592e-15	5.30419e-15	9.79587e-16	1.09775e-15	2.75975e-15	3.12177e-15
NT0150	3.32028e-15	3.79019e-15	2.31645e-15	2.50492e-15	2.07626e-15	2.25433e-15	3.86378e-15	4.67567e-15	6.2145e-16	7.12148e-16	2.18307e-15	2.45014e-15
NT0151	3.43343e-14	3.7314e-14	2.51627e-14	2.77161e-14	2.0503e-14	2.10911e-14	3.59094e-14	4.10617e-14	6.66004e-15	7.1665e-15	2.41653e-14	2.67342e-14
NT0152	7.2622e-15	7.53567e-15	5.48858e-15	5.61915e-15	3.93418e-15	3.79136e-15	8.65399e-15	9.71234e-15	1.23371e-15	1.30665e-15	4.70368e-15	5.07281e-15
NT0153	2.32111e-14	2.21833e-14	1.77628e-14	1.54097e-14	1.79169e-14	1.58887e-14	2.93404e-14	2.8352e-14	4.84549e-15	4.62884e-15	1.67965e-14	1.55899e-14
NT0154	1.15305e-14	1.00416e-14	8.52527e-15	7.00501e-15	6.80831e-15	6.07562e-15	1.25817e-14	1.11716e-14	2.57316e-15	2.3553e-15	7.61357e-15	6.98335e-15
NT0155	5.35798e-14	4.69841e-14	4.45353e-14	3.80309e-14	3.32032e-14	2.76071e-14	6.45945e-14	5.89818e-14	1.14685e-14	9.4464e-15
NT0156	3.41258e-15	3.9581e-15	2.23581e-15	2.52467e-15	2.23448e-15	2.35807e-15	3.99877e-15	4.84462e-15	1.06842e-15	1.23639e-15	2.65114e-15	3.02505e-15
NT0157	3.28025e-15	3.72028e-15	2.16614e-15	2.3845e-15	2.11843e-15	2.21585e-15	3.80134e-15	4.46382e-15	9.88059e-16	1.1173e-15	2.48628e-15	2.78166e-15
NT0158	3.22632e-15	3.50653e-15	2.26292e-15	2.34213e-15	2.47418e-15	2.62033e-15	3.50432e-15	3.95946e-15	7.63871e-16	8.13821e-16	2.40786e-15	2.54469e-15
NT0159	4.84167e-14	4.73041e-14	4.00463e-14	3.6068e-14	3.5267e-14	3.20736e-14	6.67984e-14	7.01907e-14	7.16581e-15	6.66404e-15	3.23239e-14	3.10162e-14
NT0160	3.36041e-14	2.96648e-14	2.47278e-14	2.03501e-14	2.30504e-14	2.00213e-14	3.73029e-14	3.30951e-14	6.92103e-15	6.32692e-15	2.3051e-14	2.05969e-14
NT0161	6.69052e-14	2.88418e-14	5.10614e-14	1.8818e-14	3.00485e-14	1.45508e-14	7.52109e-14	3.46013e-14	1.10743e-14	6.05093e-15	3.35744e-14	1.81342e-14
NT0162	1.82321e-14	1.3925e-14	1.46854e-14	1.03004e-14	1.03378e-14	7.88513e-15	2.11279e-14	1.65332e-14	3.81928e-15	3.08862e-15	1.19017e-14	9.64656e-15
NT0163	3.53078e-15	3.75694e-15	2.424e-15	2.43262e-15	2.24766e-15	2.2575e-15	4.34436e-15	4.64059e-15	1.15035e-15	1.19209e-15	2.70438e-15	2.83882e-15
NT0164	8.1819e-15	8.71666e-15	5.70871e-15	5.31276e-15	6.03778e-15	6.45318e-15	9.15822e-15	9.96928e-15	1.7821e-15	1.84652e-15	5.67482e-15	5.92868e-15
NT0165	5.99186e-15	7.59985e-15	3.34406e-15	3.42131e-15	4.26267e-15	5.14064e-15	7.79464e-15	1.0388e-14	1.57909e-15	2.05075e-15	3.75651e-15	4.38025e-15
NT0166	4.39805e-15	4.933e-15	2.93974e-15	3.19912e-15	2.95641e-15	3.11419e-15	5.24392e-15	6.14601e-15	1.28512e-15	1.42479e-15	3.24974e-15	3.59587e-15
NT0167	3.96311e-14	3.17941e-14	3.36362e-14	2.18284e-14	2.39691e-14	1.65003e-14	6.23199e-14	4.95103e-14	1.08171e-14	7.87826e-15	2.77076e-14	2.08001e-14
NT0168	3.28921e-15	3.77896e-15	2.17856e-15	2.48243e-15	2.14881e-15	2.28014e-15	3.75197e-15	4.4948e-15	9.52762e-16	1.08127e-15	2.47968e-15	2.82208e-15
NT0169	9.90087e-15	6.56177e-15	8.12636e-15	4.32955e-15	7.76238e-15	4.67335e-15			2.10316e-15	1.44231e-15	7.27261e-15	4.5696e-15
NT0170	3.60884e-15	4.08707e-15	2.46394e-15	2.71915e-15	2.57493e-15	2.78432e-15	3.92681e-15	4.65204e-15	9.00349e-16	1.01832e-15	2.70714e-15	2.99234e-15
NT0171	3.35481e-14	3.26779e-14	2.51115e-14	2.20359e-14	2.0332e-14	1.91352e-14	3.99523e-14	3.91598e-14	8.89888e-15	8.91259e-15	2.36138e-14	2.29308e-14
NT0173	3.22065e-15	3.60041e-15	2.118e-15	2.33305e-15	2.15625e-15	2.2524e-15	3.64583e-15	4.24342e-15	9.31441e-16	1.03509e-15	2.4658e-15	2.74666e-15
NT0174	7.90415e-15	6.74704e-15	5.83041e-15	4.66528e-15	4.65507e-15	3.91934e-15	1.02974e-14	8.70175e-15	2.23876e-15	1.7774e-15	5.59958e-15	4.90716e-15
NT0175	2.88451e-14	2.28922e-14	2.2788e-14	1.51008e-14	2.06032e-14	1.54165e-14	3.57654e-14	2.7678e-14	5.9552e-15	4.83649e-15	2.02056e-14	1.5557e-14
NT0176	1.20703e-14	1.09448e-14	8.76634e-15	7.64921e-15	7.72064e-15	7.16828e-15	1.25439e-14	1.16039e-14	2.42744e-15	2.29889e-15	8.03962e-15	7.66825e-15
NT0177	2.74969e-14	1.59181e-14	2.05781e-14	1.03853e-14	1.34016e-14	8.81116e-15	3.02635e-14	1.78695e-14	5.16995e-15	3.7778e-15	1.56922e-14	1.03793e-14
NT0178	1.66381e-14	1.65201e-14	1.33785e-14	1.30032e-14	1.16784e-14	1.12127e-14	1.84467e-14	1.91266e-14	3.2272e-15	3.13745e-15	1.14059e-14	1.12976e-14
NT0179	8.45915e-14	1.12234e-13	7.67156e-14	1.01463e-13	4.02081e-14	4.65907e-14	1.11954e-13	1.54754e-13	1.73846e-14	2.06117e-14	6.11165e-14	8.37683e-14
NT0180	3.24006e-15	3.62287e-15	2.20509e-15	2.40347e-15	2.31352e-15	2.48493e-15	3.53053e-15	4.14118e-15	8.29244e-16	9.15918e-16	2.38217e-15	2.60993e-15
NT0181	8.02128e-15	9.32599e-15	5.29116e-15	6.03485e-15	5.11683e-15	5.43389e-15	9.23178e-15	1.11978e-14	2.27311e-15	2.62633e-15	5.91974e-15	6.83451e-15
NT0182	4.59331e-15	4.91079e-15	3.21881e-15	3.33446e-15	3.501e-15	3.61052e-15	5.16369e-15	5.70466e-15	1.18624e-15	1.24458e-15	3.54289e-15	3.72163e-15
NT0201	3.1178e-15	3.27231e-15	2.29708e-15	2.34513e-15	2.06943e-15	2.23306e-15	3.80934e-15	4.44601e-15	3.09453e-16	3.56043e-16	1.04342e-15	1.06303e-15
NT0202	2.16918e-15	2.34051e-15	1.64927e-15	1.81957e-15	1.32598e-15	1.44822e-15	2.60957e-15	3.19084e-15	2.73331e-16	3.14853e-16	7.28477e-16	8.38551e-16
NT0204	9.06417e-15	8.43257e-15	6.66386e-15	6.08736e-15	4.38824e-15	4.06947e-15	9.3266e-15	9.06154e-15	1.27421e-15	1.21175e-15	2.95974e-15	2.68583e-15
NT0205	1.08467e-14	8.95852e-15	7.90799e-15	6.20519e-15	4.83427e-15	3.97569e-15	1.16685e-14	1.01271e-14	1.84128e-15	1.61094e-15	3.8233e-15	2.90733e-15
NT0206	3.73667e-15	4.34025e-15	3.13991e-15	3.64809e-15	3.42317e-15	4.3242e-15	6.82929e-15	9.55762e-15	3.70041e-16	4.64969e-16	1.58421e-15	1.85423e-15
NT0207	1.13367e-14	1.17407e-14	9.04344e-15	9.22495e-15	6.39204e-15	6.58973e-15	1.32087e-14	1.50333e-14	1.54938e-15	1.6462e-15	4.11893e-15	4.28229e-15
NT0209	9.38112e-15	9.64129e-15	7.23598e-15	7.40985e-15	4.116e-15	4.08458e-15	9.63502e-15	1.05912e-14	1.45274e-15	1.53921e-15	3.27244e-15	3.41039e-15
NT0210	7.42132e-16	9.8505e-16	4.49071e-16	5.44172e-16	6.49323e-16	9.19914e-16	1.23266e-15	1.87482e-15	9.1222e-17	1.38747e-16	1.30672e-16	1.83046e-16
NT0211	1.86122e-14	1.40406e-14	1.34846e-14	9.12545e-15	7.62794e-15	5.71193e-15	1.95644e-14	1.54494e-14	2.69922e-15	2.1636e-15	6.97782e-15	4.26607e-15
NT0212	1.37233e-15	1.64949e-15	9.55968e-16	1.1006e-15	9.23584e-16	1.14962e-15	1.87467e-15	2.55632e-15	2.32742e-16	3.09684e-16	4.39746e-16	5.33533e-16
NT0213	2.73027e-14	2.72312e-14	2.20215e-14	2.19496e-14	1.18632e-14	1.15862e-14	2.61694e-14	2.70242e-14	3.77352e-15	3.7734e-15	7.94374e-15	7.88643e-15
NT0214	6.65727e-15	7.79468e-15	6.11585e-15	7.62298e-15	3.81326e-15	4.47333e-15	9.54014e-15	1.31902e-14	7.81678e-16	9.68357e-16	2.70897e-15	3.56358e-15
NT0215	2.35779e-14	2.04567e-14	1.81713e-14	1.54413e-14	1.25203e-14	1.05967e-14	2.47776e-14	2.19939e-14	3.07177e-15	2.59071e-15	8.08053e-15	6.41932e-15
NT0216					1.76438e-13	2.18019e-13
NT0217	1.38635e-14	1.30856e-14	9.94246e-15	8.61889e-15	6.32457e-15	5.94918e-15	1.54718e-14	1.58643e-14	2.29558e-15	2.32746e-15	4.75437e-15	4.2709e-15
NT0218	3.41269e-14	3.48886e-14	2.94868e-14	3.02834e-14	1.58302e-14	1.55413e-14	4.05756e-14	4.5385e-14	5.57466e-15	5.71616e-15	1.38391e-14	1.45852e-14
NT0219	5.99876e-15	5.06053e-15	4.72527e-15	3.71501e-15	3.46615e-15	2.94221e-15	8.25154e-15	7.97862e-15	1.20648e-15	1.10672e-15	3.00173e-15	2.11261e-15
NT0220	2.34982e-14	3.22456e-14	2.2805e-14	3.33378e-14	1.34434e-14	1.79987e-14	3.92455e-14	6.12388e-14	4.00013e-15	5.80509e-15	1.3647e-14	2.07128e-14
NT0221	7.54494e-15	7.10105e-15	6.3109e-15	5.7189e-15	3.89159e-15	3.56799e-15	8.82216e-15	9.09928e-15	1.08554e-15	9.9741e-16	2.85786e-15	2.52894e-15
NT0222	4.21583e-15	4.11054e-15	3.13765e-15	2.97707e-15	2.41108e-15	2.31457e-15	5.14674e-15	5.63686e-15	5.48393e-16	5.77006e-16	1.61704e-15	1.47614e-15
NT0223	1.19236e-14	1.15306e-14	1.14447e-14	1.19089e-14	9.47638e-15	9.43081e-15	2.1202e-14	2.51392e-14	1.75852e-15	1.94927e-15	6.80509e-15	6.69681e-15
NT0224	1.0567e-14	1.03446e-14	8.11068e-15	7.74726e-15	4.7856e-15	4.57077e-15	1.08541e-14	1.12854e-14	1.52633e-15	1.54769e-15	3.6093e-15	3.3454e-15
NT0225	5.34012e-15	5.78778e-15	4.2968e-15	4.81579e-15	3.9801e-15	4.45876e-15	6.51588e-15	7.90905e-15	2.12282e-16	2.73366e-16	1.56677e-15	1.8778e-15
NT0226	4.62638e-14	5.59519e-14	4.37475e-14	5.67051e-14	2.29829e-14	2.65137e-14	6.56258e-14	9.01871e-14	8.72977e-15	1.09251e-14
NT0227	4.4945e-15	4.64866e-15	2.83967e-15	1.55009e-15	3.92098e-15	4.85369e-15	8.07668e-15	9.9925e-15	9.15226e-16	9.13371e-16	1.39699e-15	9.7654e-16
NT0228	7.2924e-15	6.83849e-15	5.28636e-15	4.74156e-15	4.01503e-15	3.82547e-15	8.46605e-15	8.48727e-15	1.31808e-15	1.25457e-15	2.35488e-15	2.10391e-15
NT0229	5.89172e-15	6.56316e-15	5.09218e-15	5.74173e-15	3.74931e-15	4.16908e-15	8.48556e-15	1.08936e-14	7.31109e-16	8.58494e-16	2.56071e-15	2.91195e-15
NT0230	1.42337e-14	1.12495e-14	1.05712e-14	7.63313e-15	6.8035e-15	5.42749e-15	1.60298e-14	1.36494e-14	2.3582e-15	1.98527e-15	5.16532e-15	3.67643e-15
NT0232	6.15951e-15	7.20689e-15	5.57984e-15	7.16365e-15	4.41263e-15	5.36822e-15	9.71249e-15	1.37287e-14	6.47898e-16	8.75196e-16	2.74141e-15	3.68012e-15
NT0233	1.26123e-14	1.01207e-14	9.23538e-15	7.12189e-15	5.13992e-15	4.03071e-15	1.29204e-14	1.05422e-14	1.84861e-15	1.52915e-15	4.41225e-15	3.21497e-15
NT0235	6.74985e-15	7.28933e-15	4.86668e-15	5.30777e-15	2.31142e-15	2.45554e-15	7.59239e-15	8.7427e-15	1.48394e-15	1.65646e-15	2.07369e-15	2.46337e-15
NT0301	1.00474e-14	1.04687e-14	7.89691e-15	8.69638e-15	6.44192e-15	6.82476e-15	1.48891e-14	1.68403e-14	2.24331e-15	2.35004e-15	2.5197e-15	3.13207e-15
NT0302	6.88318e-15	6.76451e-15	5.4762e-15	5.31949e-15	1.89559e-15	1.70115e-15	9.7684e-15	1.00904e-14	2.21311e-15	2.19739e-15	2.06478e-15	1.99728e-15
NT0303	1.39043e-14	1.08475e-14	1.09884e-14	8.00673e-15	6.08855e-15	4.54364e-15	1.59286e-14	1.33009e-14	2.60168e-15	2.14198e-15	6.00601e-15	4.02911e-15
NT0304	3.16772e-14	2.80064e-14	2.35621e-14	2.05716e-14	1.29431e-14	1.11161e-14	3.266e-14	2.99458e-14	4.89734e-15	4.50979e-15	1.2185e-14	9.98634e-15
NT0305	3.10695e-14	2.53349e-14	2.54746e-14	2.15818e-14	1.71387e-14	1.32313e-14	3.6809e-14	3.28256e-14	4.182e-15	3.47001e-15	1.34809e-14	1.02525e-14
NT0306	5.17353e-15	5.73593e-15	3.72402e-15	4.23005e-15	2.78654e-15	3.12921e-15	5.94771e-15	7.16683e-15	9.32207e-16	1.08758e-15	1.29664e-15	1.59989e-15
NT0307	6.44372e-15	6.96243e-15	3.61481e-15	2.18868e-15	3.94614e-15	4.79981e-15	8.82447e-15	1.0741e-14	1.48372e-15	1.77871e-15	1.86662e-15	1.39616e-15
NT0308	3.6341e-14	1.66995e-14	2.62661e-14	8.27831e-15	1.71802e-14	8.14151e-15	4.5188e-14	2.39324e-14	7.72085e-15	4.45126e-15	1.639e-14	4.76679e-15
NT0309	1.66574e-14	9.57724e-15	1.25283e-14	6.11865e-15	8.55442e-15	4.91275e-15	2.20457e-14	1.43095e-14	3.86768e-15	2.48436e-15	7.29621e-15	3.20159e-15
NT0310	1.36869e-14	1.09711e-14	9.92808e-15	6.65856e-15	7.09399e-15	5.92689e-15	1.65535e-14	1.46499e-14	2.70796e-15	2.47617e-15	5.47514e-15	3.5097e-15
NT0401					3.53691e-15	6.84717e-15
NT0402	9.05943e-16	1.08051e-15	6.07848e-16	6.23103e-16	9.78102e-16	1.23774e-15	1.63516e-15	2.24466e-15	7.74502e-17	1.0132e-16	2.80403e-16	2.84286e-16
NT0404	1.9361e-15	1.67244e-15	1.3561e-15	8.18827e-16	1.31032e-15	1.13519e-15	3.06223e-15	3.02346e-15	3.53895e-16	3.45446e-16	7.62558e-16	3.70981e-16
NT0702	1.08747e-15	1.35528e-15	8.87349e-16	1.1069e-15	1.11261e-15	1.48772e-15	1.8502e-15	2.67799e-15	7.68651e-17	1.20282e-16	2.09486e-16	3.41012e-16
NT0703	8.58939e-15	4.51687e-15	6.12458e-15	2.49334e-15	6.4734e-15	3.65616e-15	1.25426e-14	7.8973e-15	8.1677e-16	4.49213e-16	3.6085e-15	9.39149e-16
NT0704	1.63194e-15	1.68455e-15	1.11869e-15	1.14081e-15	1.13209e-15	1.19624e-15	1.99345e-15	2.30619e-15	9.30347e-17	1.07985e-16	2.61558e-16	2.58901e-16
NT0705					1.59969e-18	3.19938e-18
NT0707	2.71679e-15	2.59199e-15	2.22787e-15	2.23308e-15	2.5008e-15	2.512e-15	3.81661e-15	4.12509e-15	1.58289e-16	1.57649e-16	5.68198e-16	5.38508e-16
NT0708	1.04883e-15	1.22661e-15	7.18534e-16	8.2005e-16	8.2658e-16	1.02534e-15	1.52335e-15	2.03164e-15	1.18399e-16	1.56845e-16	1.63598e-16	2.06502e-16
NT0709	1.89199e-15	2.03535e-15	1.40406e-15	1.52249e-15	1.64259e-15	1.86603e-15	2.43131e-15	2.96041e-15	5.22938e-17	7.0532e-17	2.02518e-16	2.71969e-16
NT0710	1.20177e-15	1.34216e-15	7.62834e-16	8.10663e-16	8.21087e-16	9.56598e-16	1.62384e-15	2.10515e-15	7.30059e-17	9.53966e-17	2.52452e-16	2.77442e-16
NT0801	6.4211e-16	8.95997e-16	4.32088e-16	5.83656e-16	2.85384e-16	4.48783e-16	8.42185e-16	1.29383e-15	6.54068e-17	1.00032e-16	2.08521e-16	3.04087e-16
NT0802	7.57195e-16	1.12912e-15	3.81587e-16	4.63115e-16	4.76172e-16	8.00628e-16	1.07447e-15	1.7005e-15	2.97247e-17	4.91358e-17	1.71952e-16	2.3672e-16
NT0803	9.60628e-16	1.27906e-15	6.8725e-16	9.14868e-16	3.04379e-16	4.69908e-16	1.12321e-15	1.66608e-15	1.44224e-16	2.13933e-16	3.61814e-16	5.22987e-16
NT0805	1.1735e-15	1.38341e-15	8.15287e-16	8.26054e-16	6.69802e-16	8.49118e-16	1.64695e-15	2.04759e-15	4.88331e-17	5.22471e-17	3.44897e-16	3.61739e-16
NT0902	2.34276e-14	2.7782e-14	1.71862e-14	2.09305e-14	1.0872e-14	1.23691e-14	2.56534e-14	3.37618e-14	3.1014e-15	3.8645e-15	8.35416e-15	1.07525e-14
NT0903	2.37426e-14	2.38487e-14	1.80285e-14	1.83008e-14	1.26704e-14	1.2623e-14			2.87682e-15	2.86204e-15	7.10681e-15	7.35459e-15
NT0904	6.89289e-15	6.90186e-15	4.47124e-15	4.34849e-15	4.04384e-15	4.10392e-15	6.89535e-15	7.11387e-15	6.20619e-16	6.31624e-16	1.71462e-15	1.68262e-15
NT0905	1.41441e-14	1.367e-14	1.21678e-14	1.17102e-14	7.86508e-15	7.38693e-15	1.67956e-14	1.77866e-14	1.27545e-15	1.22208e-15	4.6555e-15	4.2493e-15
NT0906	1.82308e-15	2.00941e-15	1.29785e-15	1.42972e-15	1.11311e-15	1.26693e-15	2.36947e-15	2.90117e-15	2.91912e-16	3.41718e-16	4.35714e-16	5.21962e-16
NT0907	8.55885e-16	9.39423e-16	6.4841e-16	7.34048e-16	7.40369e-16	8.66064e-16	1.28038e-15	1.64378e-15	7.2541e-17	8.88672e-17	2.87101e-16	3.214e-16
NT0908	1.06868e-15	1.38325e-15	5.86676e-16	6.29726e-16	8.47739e-16	1.1543e-15	1.58298e-15	2.31212e-15	1.30737e-16	1.95199e-16	2.83767e-16	3.12555e-16
NT0909	1.1403e-15	1.19527e-15	8.85669e-16	9.00721e-16	1.06049e-15	1.18746e-15	1.94959e-15	2.41406e-15	1.12594e-16	1.34176e-16	4.40444e-16	3.9866e-16
NT1001	8.59923e-16	8.65478e-16	6.6614e-16	5.97696e-16	9.3757e-16	1.04541e-15	1.37968e-15	1.60252e-15	5.04495e-17	5.11214e-17	6.12977e-16	5.72084e-16
NT1002	1.60942e-15	1.76168e-15	1.24872e-15	1.2625e-15	1.6656e-15	1.95689e-15	2.48609e-15	3.09781e-15	7.05545e-17	8.44133e-17	1.2456e-15	1.2484e-15
NT1003	2.57712e-15	2.56522e-15	2.26465e-15	2.27618e-15	2.49362e-15	2.6235e-15	4.34418e-15	5.15563e-15	1.75113e-16	1.96002e-16	1.97551e-15	1.98112e-15
NT1004	8.52592e-15	8.18648e-15	7.48628e-15	7.65268e-15	8.01361e-15	8.33085e-15			7.43419e-16	7.77577e-16	6.78785e-15	6.51168e-15
NT1005	2.8995e-14	1.72282e-14	2.61068e-14	1.31684e-14	2.97907e-14	1.75429e-14	4.75877e-14	3.00952e-14	2.71193e-15	1.28255e-15	2.37713e-14	1.36024e-14
NT1006	2.13026e-14	1.74801e-14	1.6673e-14	1.31242e-14	1.7728e-14	1.47132e-14	2.81521e-14	2.49816e-14	1.26313e-15	8.59894e-16	1.64945e-14	1.37025e-14
NT1007	3.35489e-14	2.77098e-14	3.40076e-14	3.3408e-14	3.48497e-14	3.22106e-14
NT1008	8.46477e-16	8.66161e-16	5.90386e-16	4.7202e-16	8.8618e-16	9.99686e-16	1.24811e-15	1.42112e-15	4.6953e-17	3.98193e-17	5.65045e-16	5.08847e-16
NT1010	1.68431e-15	2.08869e-15	9.0151e-16	6.29976e-16	1.93322e-15	2.57884e-15	3.00676e-15	4.1058e-15	1.07026e-16	1.26076e-16	8.16198e-16	6.5723e-16
NT1201	6.81559e-15	6.85247e-15	3.70526e-15	3.65637e-15	2.33236e-15	2.43362e-15	5.33578e-15	5.64192e-15	5.07124e-16	5.0142e-16	1.47975e-15	1.46355e-15
NT1301	4.36759e-15	3.56102e-15	4.0596e-15	3.65416e-15	3.22388e-15	2.64151e-15	7.5036e-15	7.56671e-15	7.20217e-16	5.79212e-16	2.5046e-15	2.00155e-15
NT1303					6.10186e-16	6.44675e-16	9.41185e-16	9.93794e-16
NT1304	1.54441e-15	1.64987e-15	1.08522e-15	1.15358e-15	1.06254e-15	1.15396e-15	1.93282e-15	2.3274e-15	1.12546e-16	1.34929e-16	4.49128e-16	4.82033e-16
NT1305	2.96619e-14	3.46655e-14	2.42239e-14	2.79283e-14	1.60216e-14	1.85482e-14	3.9523e-14	5.11432e-14	5.63762e-15	6.97022e-15	1.28322e-14	1.51688e-14
NT1306	2.47246e-14	1.76752e-14	1.8947e-14	1.33887e-14	1.19717e-14	8.513e-15	2.73928e-14	1.9998e-14	4.01147e-15	2.87478e-15	9.90117e-15	6.20113e-15
NT1307					3.00768e-14	3.68841e-14
NT1308	2.75765e-15	3.42282e-15	1.98381e-15	2.41094e-15	2.17039e-15	2.84233e-15	4.1417e-15	5.98352e-15	2.14057e-16	2.82552e-16	9.12701e-16	1.13517e-15
NT1309	3.2495e-15	2.87556e-15	2.80761e-15	2.65794e-15	2.59604e-15	2.39411e-15	5.07843e-15	5.37983e-15	3.48706e-16	3.07543e-16	1.5342e-15	1.34001e-15
NT1312	1.66166e-14	7.57748e-15	1.40738e-14	5.93517e-15	7.2525e-15	3.17071e-15	1.86699e-14	8.69378e-15	1.99757e-15	8.69924e-16	6.65135e-15	2.27637e-15
NT1313	4.57466e-15	5.35663e-15	3.01195e-15	2.69376e-15	4.60321e-15	5.86342e-15	7.77713e-15	1.02828e-14	3.81533e-16	4.31857e-16	1.53826e-15	1.41992e-15
NT1314	5.472e-15	3.06075e-15	4.33728e-15	1.28303e-15	4.69914e-15	3.58921e-15	9.00769e-15	6.6181e-15	9.2817e-16	3.33608e-16	2.01255e-15	7.42168e-16
NT1315	1.3694e-15	1.45601e-15	1.17845e-15	1.26432e-15	1.36445e-15	1.622e-15	2.52918e-15	3.29411e-15	1.35077e-16	1.46571e-16	6.29532e-16	6.72245e-16
NT1316	9.00763e-15	6.95155e-15	5.98561e-15	2.96125e-15	5.98663e-15	5.03085e-15	1.25925e-14	1.07105e-14	1.49469e-15	1.24435e-15	2.84117e-15	1.04101e-15
NT1318					0	0
NT1401	4.05828e-15	4.64777e-15	3.13187e-15	3.6123e-15	2.17071e-15	2.50788e-15	5.35532e-15	6.89256e-15	8.75645e-16	1.07513e-15	1.58192e-15	1.92016e-15
NT1402	1.90475e-14	2.01381e-14	1.65464e-14	1.77692e-14	9.44453e-15	9.75939e-15	2.27664e-14	2.61845e-14	3.50796e-15	3.70624e-15	6.88283e-15	7.65073e-15
NT1403	7.87333e-15	8.53735e-15	5.71429e-15	6.12692e-15	3.8111e-15	4.12598e-15	8.8646e-15	1.04621e-14	1.44902e-15	1.65687e-15	2.64472e-15	2.94012e-15
NT1404	5.35212e-15	6.46403e-15	3.42723e-15	4.04323e-15	3.01289e-15	3.70373e-15	5.63833e-15	7.53004e-15	6.60864e-16	8.78182e-16	1.55198e-15	1.96174e-15
NT1405	1.35447e-14	1.36064e-14	1.13682e-14	1.16511e-14	8.65555e-15	8.71607e-15	1.71975e-14	1.92946e-14	2.04342e-15	2.08256e-15	5.23934e-15	5.31209e-15
NT1406	2.56418e-14	2.13145e-14	1.90624e-14	1.49236e-14	1.40622e-14	1.17161e-14	2.94737e-14	2.63204e-14	4.28645e-15	3.85235e-15	1.12171e-14	7.98213e-15
NT1407	7.78859e-15	9.09561e-15	6.0808e-15	7.16974e-15	4.12686e-15	4.72807e-15	9.5968e-15	1.25689e-14	1.26069e-15	1.56235e-15	3.05031e-15	3.75656e-15
OC0103					1.19986e-14	2.01352e-14
OC0105	5.00048e-14	5.55989e-14	3.5541e-14	3.94014e-14	3.26635e-14	3.37154e-14	5.80298e-14	6.68321e-14	1.33966e-14	1.4347e-14	3.84607e-14	4.34936e-14
OC0106	6.08604e-14	8.37941e-14	4.80371e-14	6.98751e-14	3.91996e-14	4.944e-14	7.94021e-14	1.1984e-13	1.3373e-14	1.65118e-14	4.51235e-14	6.17993e-14
OC0108					3.38555e-13	4.87154e-13
OC0109					1.90471e-15	3.80938e-15
OC0110	2.71207e-14	3.50735e-14	2.25316e-14	2.91107e-14	2.00416e-14	2.54676e-14			4.71065e-15	5.27166e-15	1.93389e-14	2.44844e-14
OC0112	1.58195e-13	2.12905e-13	1.41317e-13	1.94265e-13			1.85326e-13	2.64075e-13
OC0114	4.23453e-14	4.57219e-14	3.42617e-14	3.77988e-14	3.08493e-14	3.20929e-14	4.88249e-14	5.722e-14	8.73183e-15	8.89107e-15	3.09477e-14	3.41409e-14
OC0115					1.42733e-13	2.17877e-13
OC0117					1.02596e-16	3.63972e-17
OC0201	3.62884e-14	3.76404e-14	2.90568e-14	3.1013e-14	1.46761e-14	1.49914e-14	3.94632e-14	4.33901e-14	6.51225e-15	6.76807e-15	1.28774e-14	1.46367e-14
OC0202	3.11903e-14	3.60333e-14	2.68718e-14	3.44487e-14	2.27401e-14	2.69711e-14	4.20086e-14	5.6279e-14	3.16057e-15	4.21512e-15	1.08887e-14	1.53451e-14
OC0203	1.55028e-13	2.14297e-13	1.5237e-13	2.2856e-13	9.24175e-14	1.28015e-13	2.47239e-13	3.96136e-13
OC0701	2.99241e-14	3.46317e-14	2.70742e-14	3.62689e-14	2.77312e-14	3.45249e-14	4.48073e-14	6.20504e-14	1.52076e-15	2.55893e-15	5.64794e-15	1.11489e-14
OC0702	2.88912e-14	3.11518e-14	2.32304e-14	2.63331e-14	2.00156e-14	2.1699e-14	3.48677e-14	4.08508e-14	2.71578e-15	3.20204e-15	3.81889e-15	5.89694e-15
PA0101	2.07115e-15	1.94089e-15	1.51089e-15	1.31073e-15	1.28353e-15	1.17897e-15	2.38575e-15	2.33453e-15	3.95129e-16	3.84644e-16	1.3908e-15	1.31241e-15
PA0102	2.2976e-15	2.32468e-15	1.67983e-15	1.55269e-15	1.55202e-15	1.50476e-15	2.83567e-15	3.0529e-15	4.26255e-16	4.29386e-16	1.53375e-15	1.54124e-15
PA0401	1.1448e-15	1.0295e-15	7.10541e-16	5.13654e-16	3.08962e-16	2.54524e-16	1.22932e-15	1.15845e-15	2.12132e-16	2.1221e-16	2.32245e-16	9.43958e-17
PA0402	5.36325e-16	6.11389e-16	3.31576e-16	3.63756e-16	1.76656e-16	2.07643e-16	5.11685e-16	6.29861e-16	5.38207e-17	7.06405e-17	1.00617e-16	1.26358e-16
PA0403	8.16508e-14	9.51063e-14	5.8666e-14	7.0689e-14	2.97915e-14	3.61818e-14	8.09679e-14	1.04465e-13	7.1328e-15	9.95709e-15	1.36289e-14	2.17099e-14
PA0404	7.37605e-16	9.3995e-16	4.36107e-16	5.08294e-16	2.52106e-16	3.40599e-16	7.61067e-16	1.05438e-15	1.02343e-16	1.51615e-16	1.5264e-16	2.12774e-16
PA0405	4.66523e-16	5.1982e-16	2.95303e-16	3.32238e-16	1.40302e-16	1.5748e-16	4.1672e-16	4.99776e-16	3.91133e-17	4.96119e-17	8.43456e-17	1.12467e-16
PA0406	9.94805e-16	9.12548e-16	6.19704e-16	4.2164e-16	2.83117e-16	2.50463e-16	1.21918e-15	1.21898e-15	2.45576e-16	2.67265e-16	2.63876e-16	1.62634e-16
PA0407	4.53023e-15	4.27756e-15	2.67412e-15	2.13192e-15	1.90683e-15	1.84669e-15	4.46078e-15	4.37413e-15	3.79233e-16	3.88551e-16	8.05701e-16	5.31734e-16
PA0408	3.36651e-15	3.41646e-15	1.79571e-15	1.49038e-15	1.53688e-15	1.65161e-15	3.43786e-15	3.75133e-15	2.62213e-16	3.12591e-16	3.78522e-16	2.71258e-16
PA0409	2.67815e-16	2.97082e-16	1.53541e-16	1.80664e-16	1.35278e-16	1.55124e-16	2.75252e-16	3.44934e-16	5.56322e-18	1.06864e-17	2.02029e-17	3.81088e-17
PA0410	3.228e-15	3.4345e-15	1.88151e-15	1.90833e-15	1.24652e-15	1.37103e-15	2.86188e-15	3.21037e-15	7.67129e-17	1.22905e-16	2.64188e-16	2.98206e-16
PA0411	9.74204e-16	1.06284e-15	6.16177e-16	6.73288e-16	3.67027e-16	4.05391e-16	9.38847e-16	1.13664e-15	7.20318e-17	9.39968e-17	1.88629e-16	2.37905e-16
PA0412	4.96804e-16	5.85194e-16	3.06114e-16	3.52497e-16	1.55629e-16	1.90832e-16	4.56596e-16	5.86611e-16	4.74837e-17	6.57242e-17	8.6974e-17	1.22297e-16
PA0413	1.21087e-15	1.18695e-15	8.10662e-16	7.49148e-16	3.50546e-16	3.24548e-16	1.25572e-15	1.31582e-15	1.97083e-16	2.05286e-16	3.73791e-16	3.42313e-16
PA0414	4.57029e-16	5.57724e-16	2.70215e-16	3.24508e-16	7.33218e-17	1.21798e-16	6.28204e-16	8.61177e-16	9.78577e-17	1.37849e-16	7.43995e-17	1.14977e-16
PA0415	1.38823e-15	1.44185e-15	9.35664e-16	9.57807e-16	5.20141e-16	5.30076e-16	1.44444e-15	1.65224e-15	1.49019e-16	1.70236e-16	3.76874e-16	3.95133e-16
PA0416	2.69435e-15	2.29656e-15	1.57997e-15	1.20558e-15	6.21045e-16	4.5074e-16	2.47037e-15	2.05082e-15	3.62114e-16	2.96604e-16	3.63386e-16	1.95315e-16
PA0417	1.42228e-15	1.49008e-15	9.34366e-16	9.1573e-16	6.88653e-16	7.19164e-16	1.729e-15	2.04671e-15	1.60626e-16	1.98417e-16	4.74695e-16	4.61995e-16
PA0418	9.6142e-16	9.71797e-16	5.50179e-16	4.42026e-16	2.7583e-16	2.73985e-16	1.04776e-15	1.15143e-15	1.83394e-16	2.13159e-16	2.48902e-16	2.16492e-16
PA0419	4.74917e-16	5.58329e-16	2.91411e-16	3.37383e-16	1.43745e-16	1.75796e-16	4.37982e-16	5.62721e-16	4.60236e-17	6.35329e-17	7.79137e-17	1.11836e-16
PA0420	2.80098e-15	2.76327e-15	1.62667e-15	1.53912e-15	1.28448e-15	1.27951e-15	2.45598e-15	2.47173e-15	5.00781e-17	4.9156e-17	1.5293e-16	1.15677e-16
PA0421	4.24502e-16	4.87397e-16	2.6105e-16	3.09418e-16	1.3261e-16	1.53977e-16	3.98327e-16	5.01714e-16	3.1669e-17	4.31996e-17	7.04016e-17	1.04181e-16
PA0422	1.67497e-15	1.32339e-15	1.14851e-15	8.1095e-16	5.46072e-16	3.8646e-16	1.60702e-15	1.24691e-15	2.27152e-16	1.74268e-16	3.96314e-16	2.20815e-16
PA0423	2.49534e-15	2.61457e-15	1.57135e-15	1.66841e-15	2.30506e-16	2.70127e-16	2.29259e-15	2.52541e-15	2.29247e-16	2.57924e-16	3.78201e-16	4.65821e-16
PA0424	1.36913e-15	1.49278e-15	8.9316e-16	9.66406e-16	3.98047e-16	4.3611e-16	1.23059e-15	1.43975e-15	1.28683e-16	1.56775e-16	2.57161e-16	3.14911e-16
PA0425	9.15386e-15	1.01911e-14	6.12887e-15	7.35e-15	7.60584e-15	8.7206e-15	1.14297e-14	1.46363e-14	1.91561e-16	3.36064e-16	9.52754e-16	1.79824e-15
PA0426	5.69299e-16	6.97194e-16	3.31723e-16	4.2619e-16	1.87052e-16	2.59906e-16	6.62905e-16	9.33074e-16	4.28687e-17	7.81889e-17	9.57254e-17	1.67938e-16
PA0427	4.43286e-15	4.18579e-15	3.00598e-15	2.50894e-15	1.07785e-15	9.03867e-16	4.75169e-15	4.77606e-15	6.73513e-16	6.51723e-16	1.35985e-15	1.03275e-15
PA0428	2.64239e-15	2.82941e-15	1.65069e-15	1.63967e-15	2.382e-16	2.69444e-16	2.81222e-15	3.2742e-15	3.05223e-16	3.57618e-16	6.08367e-16	6.77593e-16
PA0429	1.92002e-16	2.11782e-16	1.26646e-16	1.55282e-16	1.72614e-16	1.96796e-16	2.40678e-16	3.04756e-16	3.54713e-18	6.87953e-18	1.83472e-17	3.53641e-17
PA0430	1.01042e-15	1.13554e-15	6.49374e-16	7.4919e-16	3.52443e-16	4.00848e-16	9.25317e-16	1.14196e-15	6.59145e-17	8.99668e-17	1.54412e-16	2.2253e-16
PA0431	5.50571e-16	6.32075e-16	3.39405e-16	3.71959e-16	1.68585e-16	2.00393e-16	5.22461e-16	6.465e-16	6.15194e-17	8.09001e-17	1.06484e-16	1.34664e-16
PA0432	1.11531e-15	1.21021e-15	7.26642e-16	7.01787e-16	4.23176e-16	4.71599e-16	1.1563e-15	1.3589e-15	1.46109e-16	1.74873e-16	2.63971e-16	2.40909e-16
PA0433	2.80728e-15	1.84733e-15	1.80619e-15	8.39095e-16	8.65563e-16	3.84632e-16	3.26728e-15	2.0892e-15	3.6617e-16	1.60827e-16	6.04782e-16	5.94447e-17
PA0434	1.4822e-15	1.69495e-15	9.88039e-16	1.04944e-15	6.96108e-16	8.21059e-16	1.93632e-15	2.52352e-15	2.06648e-16	2.80567e-16	5.19257e-16	5.9884e-16
PA0435	2.17304e-15	2.24713e-15	1.26926e-15	1.28957e-15	4.29324e-16	4.64161e-16	1.86575e-15	2.01423e-15	2.09826e-16	2.35456e-16	8.36013e-17	1.04269e-16
PA0436	2.74189e-16	3.14211e-16	1.52658e-16	1.8139e-16	6.49036e-17	8.31465e-17	2.61922e-16	3.36241e-16	2.37792e-17	3.3875e-17	2.53651e-17	4.53418e-17
PA0437	2.50612e-15	2.18889e-15	1.79138e-15	1.49934e-15	7.80008e-16	6.14002e-16	2.53326e-15	2.36154e-15	2.81213e-16	2.56307e-16	7.89067e-16	6.10228e-16
PA0438	1.97878e-16	3.40279e-16	1.71559e-16	3.05903e-16	7.69981e-17	1.42498e-16	4.67382e-16	8.40848e-16	7.75818e-17	1.39329e-16	9.98839e-17	1.85333e-16
PA0439	2.14117e-15	1.23256e-15	1.702e-15	9.33045e-16	8.62166e-16	3.97985e-16	2.38308e-15	1.45897e-15	3.2374e-16	1.80319e-16	9.8451e-16	4.50985e-16
PA0440	3.34428e-15	3.39482e-15	2.27813e-15	2.28696e-15	7.34207e-16	7.30614e-16	3.38226e-15	3.63247e-15	5.20082e-16	5.4319e-16	7.81345e-16	8.00536e-16
PA0441	2.80429e-15	2.88981e-15	1.75258e-15	1.61322e-15	2.98372e-16	2.54028e-16	3.23189e-15	3.6019e-15	3.32539e-16	3.69503e-16	7.41542e-16	7.20621e-16
PA0442	1.23158e-16	1.51848e-16	7.41781e-17	8.0723e-17	1.25108e-16	1.63767e-16
PA0443	4.28997e-16	5.50113e-16	2.15841e-16	2.89695e-16	6.52378e-17	1.25663e-16	5.79084e-16	8.41467e-16	8.87798e-17	1.35843e-16	5.29849e-17	1.009e-16
PA0444	1.55618e-16	2.00226e-16	9.90444e-17	1.33187e-16	4.47675e-17	6.30637e-17	1.63337e-16	2.38894e-16	1.8134e-17	2.80441e-17	3.05074e-17	5.37164e-17
PA0445	4.63144e-16	5.26824e-16	2.76095e-16	3.03256e-16	1.59244e-16	1.8933e-16	4.35585e-16	5.40183e-16	5.19436e-17	6.90254e-17	7.92051e-17	1.02167e-16
PA0446	2.7147e-15	2.64452e-15	1.52873e-15	1.30431e-15	1.64919e-15	1.66295e-15	2.84978e-15	2.87776e-15	9.113e-17	7.61579e-17	2.10557e-16	1.16575e-16
PA0501	2.77812e-15	2.90581e-15	1.94251e-15	1.91699e-15	1.52707e-15	1.62926e-15	3.0933e-15	3.41296e-15	5.66836e-16	6.29571e-16	8.15322e-16	7.97917e-16
PA0502	2.12833e-16	2.98419e-16	1.41371e-16	1.91011e-16	1.65673e-16	2.54422e-16	3.37587e-16	5.41903e-16	1.48709e-17	2.77383e-17	5.34537e-17	7.76116e-17
PA0503	3.38681e-16	3.91569e-16	2.94108e-16	3.81252e-16	2.45053e-16	3.05557e-16	4.87025e-16	6.70535e-16	9.99087e-18	1.91971e-17	1.00172e-16	1.32e-16
PA0504	2.97964e-15	3.06826e-15	2.13779e-15	2.16968e-15	1.20419e-15	1.23809e-15	2.84501e-15	2.99724e-15	4.98427e-16	5.26864e-16	1.0294e-15	1.06025e-15
PA0505	1.38252e-16	1.81087e-16	1.12877e-16	1.5622e-16	9.31912e-17	1.25454e-16	2.09838e-16	3.17014e-16	2.5621e-17	3.71149e-17	5.52388e-17	8.05191e-17
PA0506	1.1038e-15	1.63579e-15	5.24391e-16	6.46618e-16	8.11507e-16	1.30193e-15	1.5896e-15	2.60187e-15	1.29269e-16	2.23703e-16	2.4028e-16	3.35008e-16
PA0507	3.38209e-15	3.24616e-15	2.35498e-15	2.01847e-15	2.0097e-15	2.04197e-15	3.74893e-15	3.76606e-15	2.08049e-16	1.79741e-16	8.64981e-16	7.28568e-16
PA0508	7.43231e-16	1.28677e-15	2.43393e-16	3.27591e-16	6.77739e-16	1.22243e-15	1.27032e-15	2.30905e-15	8.99889e-17	1.68592e-16	1.49163e-16	2.21067e-16
PA0509	1.25576e-14	1.2667e-14	9.25712e-15	9.17876e-15	8.17251e-15	8.3869e-15	1.38689e-14	1.45715e-14	5.00415e-16	5.25726e-16	3.47959e-15	3.36876e-15
PA0510	2.80069e-15	2.93846e-15	2.05365e-15	2.15454e-15	1.01996e-15	1.05005e-15	2.88484e-15	3.14757e-15	4.78486e-16	5.08618e-16	1.09137e-15	1.17028e-15
PA0511	3.22312e-15	3.48996e-15	2.31177e-15	2.32167e-15	1.19557e-15	1.24284e-15	3.71989e-15	4.32877e-15	5.97964e-16	6.74501e-16	1.36869e-15	1.4475e-15
PA0512	1.7511e-16	2.32615e-16	1.20834e-16	1.60832e-16	1.16706e-16	1.65642e-16			1.32652e-17	2.23276e-17	4.80606e-17	6.76919e-17
PA0513	3.15475e-15	3.17048e-15	2.45167e-15	2.48363e-15	1.79453e-15	1.82081e-15	3.91859e-15	4.39602e-15	4.19769e-16	4.3851e-16	1.16458e-15	1.14453e-15
PA0514	6.77192e-15	4.51643e-15	5.07812e-15	3.14409e-15	3.8483e-15	2.43706e-15			8.53728e-16	5.44661e-16	2.87375e-15	1.38733e-15
PA0515	1.00095e-15	9.82653e-16	7.15973e-16	6.50127e-16	5.14353e-16	5.1694e-16	1.07047e-15	1.11555e-15	1.39137e-16	1.40847e-16	3.26625e-16	2.93093e-16
PA0516	1.26362e-14	1.36832e-14	8.78485e-15	8.86416e-15	8.5354e-15	9.75082e-15	1.50212e-14	1.75791e-14	6.26662e-16	8.2437e-16	3.36778e-15	3.43825e-15
PA0517	7.06242e-16	1.22825e-15	4.57579e-16	7.73896e-16	6.74525e-16	1.22643e-15	1.50113e-15	2.79212e-15	8.14887e-17	1.56063e-16	2.08775e-16	3.55502e-16
PA0518	1.47074e-14	1.41996e-14	1.02942e-14	9.36976e-15	8.95124e-15	8.74296e-15	1.67685e-14	1.69564e-14	1.41418e-15	1.41144e-15	4.84951e-15	4.08945e-15
PA0519	1.40028e-16	1.87987e-16	9.92971e-17	1.3577e-16	7.78685e-17	1.08944e-16	1.98324e-16	3.03691e-16	3.19603e-17	4.72446e-17	3.83063e-17	5.70028e-17
PA0520	5.40199e-17	6.77716e-17	4.66781e-17	6.31579e-17	3.75772e-17	5.03575e-17	8.00442e-17	1.17996e-16	5.52292e-18	8.66144e-18	1.79932e-17	2.57435e-17
PA0521	1.76566e-15	1.87577e-15	1.21622e-15	1.27166e-15	1.09308e-15	1.20663e-15	1.94413e-15	2.20145e-15	4.32427e-17	5.97127e-17	4.12475e-16	4.4124e-16
PA0601	2.421e-17	4.75487e-17	7.55357e-17	9.56532e-17	6.4227e-17	7.88075e-17	1.46573e-16	2.0223e-16	1.7593e-17	2.56295e-17	1.97027e-17	3.23026e-17
PA0602					1.20306e-18	1.60711e-18	2.52113e-18	3.87602e-18	5.9917e-20	1.19834e-19	5.14846e-19	8.99717e-19
PA0603	6.6129e-17	1.3204e-16	9.60613e-17	1.23916e-16	1.38171e-16	2.06284e-16	2.6107e-16	4.23831e-16	2.68122e-17	4.8295e-17	2.93791e-17	4.71647e-17
PA0604					7.10588e-17	8.94387e-17			1.95825e-17	2.95554e-17	2.3101e-17	3.95789e-17
PA0605					8.94278e-17	1.04798e-16	1.36109e-16	1.74088e-16	5.87278e-18	8.61158e-18	2.18784e-17	3.07684e-17
PA0606	8.54339e-17	1.65749e-16	1.16635e-16	1.73653e-16	9.78451e-17	1.4475e-16	2.75259e-16	4.51806e-16	3.97601e-17	6.86974e-17	4.3846e-17	7.84231e-17
PA0607	1.63889e-16	3.10518e-16	1.61412e-16	2.51865e-16	6.64176e-17	1.13032e-16	4.80917e-16	8.28733e-16	1.01666e-16	1.80479e-16	7.30594e-17	1.34484e-16
PA0608	3.09588e-17	5.97544e-17	8.95555e-17	1.13201e-16	3.96085e-17	4.99532e-17	1.70543e-16	2.30247e-16	2.57859e-17	3.61621e-17	2.66975e-17	4.33248e-17
PA0609	5.59083e-17	1.10032e-16	9.38064e-17	1.30554e-16	9.00469e-17	1.25776e-16	2.09742e-16	3.27171e-16	2.4127e-17	4.10652e-17	3.11063e-17	5.35227e-17
PA0610	3.24875e-17	6.1437e-17	9.70608e-17	1.24929e-16	3.11449e-17	4.00117e-17	1.80978e-16	2.43123e-16	2.78287e-17	3.83874e-17	2.37891e-17	4.35822e-17
PA0611	2.4447e-17	4.71937e-17	7.75129e-17	9.81101e-17	3.86276e-17	4.76963e-17	1.40949e-16	1.86789e-16	1.95512e-17	2.67048e-17	1.87493e-17	3.231e-17
PA0801	1.38324e-15	1.44566e-15	9.71902e-16	9.8772e-16	3.78541e-16	4.27618e-16	1.37962e-15	1.50402e-15
PA0802	2.81436e-16	4.57662e-16	1.32524e-16	1.90981e-16	1.563e-16	2.86278e-16	3.88106e-16	6.73581e-16	3.13603e-17	5.53632e-17	6.65447e-17	1.07682e-16
PA0803	2.73212e-15	2.97272e-15	1.96345e-15	2.05505e-15	6.16538e-16	7.66444e-16	2.60009e-15	2.98375e-15	3.29546e-16	3.75031e-16	7.39698e-16	7.98004e-16
PA0804	1.73141e-16	2.6275e-16	9.27033e-17	1.27905e-16	8.53959e-17	1.48557e-16	2.29464e-16	3.75528e-16	2.06568e-17	3.43043e-17	4.22048e-17	6.59167e-17
PA0805	2.94308e-15	2.81891e-15	2.02183e-15	1.68077e-15	1.02728e-15	1.0332e-15	3.14082e-15	3.11043e-15	3.21027e-16	3.0699e-16	8.25464e-16	7.00388e-16
PA0806	2.30496e-16	3.34168e-16	1.32491e-16	1.7168e-16	1.15986e-16	1.94572e-16	3.06382e-16	4.82337e-16	1.81938e-17	2.92344e-17	5.83399e-17	8.64044e-17
PA0807					8.74502e-17	1.41267e-16	2.9145e-16	4.58742e-16	1.68959e-17	2.7194e-17	8.31872e-17	1.35688e-16
PA0808	1.52343e-15	1.64236e-15	1.03352e-15	1.01425e-15	5.96826e-16	6.91616e-16	1.78317e-15	1.9913e-15	6.30937e-17	7.39911e-17	3.84804e-16	3.74034e-16
PA0809	1.63017e-16	2.16347e-16	1.1587e-16	1.53782e-16	4.80968e-17	7.50338e-17	1.86456e-16	2.74381e-16	2.60102e-17	3.77496e-17	5.90666e-17	8.55103e-17
PA0810	1.58249e-16	2.08511e-16	1.04392e-16	1.34281e-16	5.83669e-17	9.03757e-17	1.8964e-16	2.77414e-16	1.61668e-17	2.38074e-17	4.78766e-17	6.74362e-17
PA0811	1.63209e-16	2.16214e-16	1.03674e-16	1.32335e-16	6.50266e-17	1.00953e-16	2.01501e-16	2.94345e-16	1.2563e-17	1.90194e-17	4.42635e-17	6.28375e-17
PA0812	5.32994e-16	6.21687e-16	2.89085e-16	2.15122e-16	3.1781e-16	4.21049e-16	7.27118e-16	9.15392e-16	4.67466e-17	4.5649e-17	1.29566e-16	1.13372e-16
PA0813	1.75853e-16	2.47993e-16	1.17173e-16	1.58797e-16	7.88649e-17	1.2898e-16	2.32247e-16	3.59397e-16	1.30639e-17	2.12204e-17	4.96167e-17	7.46323e-17
PA0814	8.92444e-16	9.8558e-16	6.17703e-16	6.62796e-16	2.14512e-16	2.72896e-16	8.55297e-16	1.0056e-15	1.07948e-16	1.28162e-16	2.5641e-16	2.90067e-16
PA0815	1.28286e-16	1.85265e-16	7.68844e-17	1.05421e-16	5.98116e-17	1.02086e-16	1.71275e-16	2.69969e-16	1.55263e-17	2.42396e-17	3.07402e-17	4.86083e-17
PA0816	1.63374e-16	2.2622e-16	1.04744e-16	1.40866e-16	7.79026e-17	1.26183e-16	2.19144e-16	3.33778e-16	1.03565e-17	1.6988e-17	4.44466e-17	6.68818e-17
PA0817	1.28977e-16	1.7095e-16	8.26374e-17	1.10704e-16	3.05001e-17	4.82292e-17	1.46395e-16	2.16337e-16	2.42708e-17	3.46366e-17	4.08086e-17	6.00177e-17
PA0818	1.416e-15	1.52155e-15	9.47168e-16	9.8543e-16	4.5982e-16	5.37496e-16	1.51994e-15	1.70484e-15	5.1832e-17	6.37079e-17	3.38054e-16	3.60911e-16
PA0901	6.08981e-16	6.85387e-16	3.90605e-16	4.4819e-16	3.34433e-16	3.73777e-16	6.1406e-16	7.64419e-16	4.7397e-17	5.87438e-17	1.47619e-16	1.78841e-16
PA0902	7.60674e-16	8.408e-16	5.50742e-16	6.29136e-16	3.4062e-16	3.64225e-16	7.29456e-16	8.78485e-16	8.40161e-17	9.62306e-17	2.34676e-16	2.83514e-16
PA0903	7.50108e-16	8.2346e-16	5.13323e-16	5.76298e-16	3.50763e-16	3.80351e-16	7.26268e-16	8.69177e-16	6.44182e-17	7.48784e-17	2.05746e-16	2.44691e-16
PA0904	4.65746e-16	7.39061e-16	2.19255e-16	2.86774e-16	2.52793e-16	4.08634e-16	6.79493e-16	1.1515e-15	5.15381e-17	7.91781e-17	1.13102e-16	1.51435e-16
PA0905	1.06964e-16	1.26123e-16	6.67379e-17	6.19101e-17	1.04958e-16	1.39901e-16	1.58726e-16	2.1185e-16
PA0906	3.97019e-16	5.35041e-16	2.22029e-16	2.5192e-16	2.27282e-16	3.23381e-16	5.49984e-16	8.25173e-16
PA0907	7.76453e-16	9.49493e-16	4.98846e-16	6.10288e-16	3.88917e-16	4.7312e-16	8.41376e-16	1.15267e-15	9.5452e-17	1.26269e-16	2.19433e-16	2.84228e-16
PA0908	2.85963e-15	5.00725e-15	1.38508e-15	2.23978e-15	1.14968e-15	2.01053e-15	3.63472e-15	6.64309e-15	4.65511e-16	8.40644e-16	7.15255e-16	1.21483e-15
PA1001	1.74879e-16	2.64759e-16	8.88487e-17	1.22762e-16	1.62473e-16	2.6056e-16	2.66271e-16	4.5104e-16	1.11896e-17	2.13325e-17	9.64936e-17	1.21268e-16
PA1002	1.33744e-16	1.83701e-16	9.31193e-17	1.19155e-16	1.39385e-16	2.05431e-16	2.17068e-16	3.3703e-16	5.54224e-18	1.06577e-17	1.02977e-16	1.20594e-16
PA1003	2.76564e-15	2.77338e-15	1.97694e-15	1.91749e-15	2.26336e-15	2.34994e-15	3.2901e-15	3.57444e-15	1.10098e-16	1.14585e-16	2.20506e-15	2.16262e-15
PA1004	6.12e-16	6.81706e-16	4.09966e-16	4.49599e-16	4.71809e-16	5.55412e-16	7.5455e-16	9.49003e-16	1.06882e-17	1.67549e-17	5.01807e-16	5.28161e-16
PA1005	5.22367e-16	6.53717e-16	3.44023e-16	4.24425e-16	4.63001e-16	6.20168e-16			1.54891e-17	2.92276e-17	4.02483e-16	4.55692e-16
PA1006	3.95655e-16	6.57627e-16	1.53793e-16	1.99026e-16	4.38374e-16	7.59417e-16	6.93307e-16	1.22784e-15	2.08675e-17	3.87715e-17	1.63553e-16	2.04948e-16
PA1007	1.50017e-16	2.02482e-16	1.03346e-16	1.42835e-16	1.26234e-16	1.8217e-16			6.32509e-18	1.2223e-17	1.05893e-16	1.28481e-16
PA1008	2.3607e-15	2.48525e-15	1.51027e-15	1.50722e-15	1.76851e-15	1.91571e-15	2.5256e-15	2.80566e-15
PA1009	4.33928e-16	4.26641e-16	3.20337e-16	3.00474e-16	3.86989e-16	4.04068e-16	5.39995e-16	5.68578e-16
PA1010	2.99722e-15	2.65228e-15	2.1699e-15	1.66987e-15	2.321e-15	2.22544e-15			1.33378e-16	4.61006e-17	2.27356e-15	2.07938e-15
PA1011	1.3155e-16	1.82739e-16	8.22589e-17	1.02542e-16	1.34059e-16	2.01191e-16			5.10585e-18	9.82574e-18	9.07312e-17	1.05732e-16
PA1012	2.55881e-15	2.8308e-15	1.70606e-15	1.8309e-15	2.09771e-15	2.43059e-15	2.97229e-15	3.61457e-15	8.30277e-17	1.17945e-16	2.12465e-15	2.20497e-15
PA1013	2.21331e-16	2.42641e-16	1.47306e-16	1.52624e-16	1.74441e-16	2.01537e-16	3.13609e-16	3.98243e-16	1.32952e-17	1.65766e-17	1.42131e-16	1.42871e-16
PA1014	1.18934e-15	1.31933e-15	8.20081e-16	8.53197e-16	1.06312e-15	1.23175e-15	1.42658e-15	1.70955e-15	1.0903e-17	2.09154e-17	1.02104e-15	1.04961e-15
PA1015	1.71403e-16	2.48994e-16	1.09816e-16	1.50913e-16	1.78703e-16	2.79482e-16			7.9403e-18	1.53499e-17	1.16594e-16	1.45335e-16
PA1016	8.71807e-17	1.16491e-16	6.29191e-17	8.69406e-17	7.65336e-17	1.10341e-16			1.00361e-17	1.6755e-17	7.28402e-17	8.70918e-17
PA1017	6.02043e-16	7.5223e-16	4.27864e-16	5.02714e-16	5.95253e-16	7.99458e-16	9.80814e-16	1.41502e-15	4.04184e-17	5.98981e-17	4.13274e-16	4.58145e-16
PA1018	4.96651e-16	5.59613e-16	3.20848e-16	3.47459e-16	3.47128e-16	4.13567e-16	6.32277e-16	8.14009e-16	3.4602e-17	4.34593e-17	3.64183e-16	3.85519e-16
PA1019	1.29307e-15	1.36906e-15	8.09188e-16	8.35137e-16	1.01981e-15	1.11053e-15	1.40609e-15	1.58146e-15	1.63723e-17	2.40475e-17	1.05888e-15	1.07838e-15
PA1020	1.54689e-16	2.1737e-16	1.06581e-16	1.44416e-16	1.54508e-16	2.34675e-16	2.55798e-16	4.10694e-16	7.30137e-18	1.31831e-17	1.08847e-16	1.33942e-16
PA1021	2.58913e-15	2.57766e-15	1.83733e-15	1.79927e-15	2.1842e-15	2.20794e-15	3.03312e-15	3.15565e-15	5.3036e-17	5.55361e-17	2.3176e-15	2.27686e-15
PA1022	4.62021e-16	5.38543e-16	3.50391e-16	4.08235e-16	4.41022e-16	5.68495e-16	6.99863e-16	9.54946e-16	1.86729e-17	2.52018e-17	3.79658e-16	4.25002e-16
PA1101					5.60977e-17	6.26005e-17
PA1102					7.54998e-17	1.13792e-16	1.2571e-16	2.03087e-16	5.0972e-18	9.87095e-18	2.31432e-17	3.57726e-17
PA1103					8.94178e-17	1.05817e-16			2.32105e-18	4.22052e-18	2.93566e-17	3.7659e-17
PA1104					6.53586e-17	9.65525e-17			9.01143e-18	1.48607e-17	2.71399e-17	4.43875e-17
PA1105					9.32253e-17	1.17884e-16	1.52692e-16	2.12269e-16	1.08099e-17	1.5487e-17	3.29648e-17	4.68981e-17
PA1106	6.76639e-17	8.57586e-17	6.16806e-17	8.6047e-17	5.90151e-17	7.9381e-17	1.12167e-16	1.69032e-16	7.74638e-18	1.18593e-17	2.67992e-17	4.20841e-17
PA1107					7.92065e-17	1.17681e-16			4.76496e-18	9.51799e-18	3.79162e-17	6.44767e-17
PA1108			4.50079e-17	5.99338e-17	3.33962e-17	4.29872e-17	8.4295e-17	1.19829e-16	1.22646e-17	1.66368e-17	1.81318e-17	2.75508e-17
PA1109					4.29801e-17	4.72823e-17
PA1110	1.02648e-16	1.24599e-16	7.87188e-17	1.00019e-16	5.03264e-17	6.28563e-17	1.40231e-16	1.90164e-16	2.52996e-17	3.19845e-17	3.56321e-17	5.00115e-17
PA1111					4.99148e-17	6.24212e-17	7.61212e-17	1.03551e-16	1.27249e-18	2.53932e-18	1.67789e-17	2.31627e-17
PA1112	1.09195e-16	1.33885e-16	8.90333e-17	1.16705e-16	9.12312e-17	1.16529e-16	1.60458e-16	2.29055e-16	1.27432e-17	1.86648e-17	3.74797e-17	5.45617e-17
PA1113					2.6652e-15	5.2609e-15
PA1114					4.25865e-17	5.27539e-17	7.56525e-17	1.03341e-16	6.33672e-18	8.74628e-18	1.61976e-17	2.26435e-17
PA1201	6.70175e-15	6.35968e-15	4.00343e-15	3.69544e-15	1.97153e-15	1.78989e-15	5.17898e-15	4.82269e-15	7.57038e-16	7.11494e-16	1.73791e-15	1.55388e-15
PA1202	6.75268e-15	6.68975e-15	4.15413e-15	4.08132e-15	1.88233e-15	1.8483e-15	5.05341e-15	5.02776e-15	8.11198e-16	8.04693e-16	1.74069e-15	1.69323e-15
PA1203	6.72646e-14	6.20851e-14	4.02628e-14	3.47222e-14	2.53954e-14	2.3131e-14	6.15833e-14	5.8687e-14	6.94918e-15	5.84923e-15	1.81237e-14	1.59141e-14
PA1204	9.47339e-15	8.9578e-15	5.26534e-15	5.06194e-15	2.99645e-15	2.60996e-15	9.0014e-15	8.89587e-15	1.37614e-15	1.23535e-15	2.61236e-15	2.45317e-15
PA1205	1.10606e-14	1.13952e-14	6.08298e-15	5.18636e-15	4.47655e-15	4.99335e-15	1.03527e-14	1.14335e-14	1.10471e-15	1.05824e-15	2.71561e-15	2.28061e-15
PA1206	8.77611e-15	8.20131e-15	4.93791e-15	3.80763e-15	2.57952e-15	2.39072e-15	8.03647e-15	7.79242e-15	1.53686e-15	1.49963e-15	2.2293e-15	1.70392e-15
PA1207	7.79194e-15	7.38953e-15	4.55824e-15	4.10782e-15	2.37555e-15	2.19103e-15	6.06914e-15	5.68367e-15	8.03873e-16	7.40441e-16	1.92712e-15	1.70456e-15
PA1208	6.02632e-15	5.82277e-15	3.63762e-15	3.43993e-15	1.53101e-15	1.42311e-15	4.38404e-15	4.18853e-15	8.15119e-16	7.77988e-16	1.44967e-15	1.35361e-15
PA1209	6.71434e-15	6.67109e-15	4.41955e-15	4.36844e-15	1.71809e-15	1.68947e-15	5.10218e-15	5.11177e-15	8.20418e-16	8.11039e-16	1.70999e-15	1.67948e-15
PA1210	6.91834e-15	6.61957e-15	4.32859e-15	4.01513e-15	1.947e-15	1.7883e-15	5.45897e-15	5.17066e-15	9.30225e-16	8.83694e-16	1.94058e-15	1.74369e-15
PA1211	6.65963e-15	6.54519e-15	4.0406e-15	3.89918e-15	1.63832e-15	1.58218e-15	4.84548e-15	4.75929e-15	9.10446e-16	8.96245e-16	1.62034e-15	1.52051e-15
PA1212	2.17546e-15	2.28311e-15	1.11961e-15	9.56862e-16	9.78994e-16	1.1756e-15	2.14555e-15	2.51002e-15	1.89985e-16	1.89829e-16	5.02822e-16	4.62178e-16
PA1213	9.25045e-16	9.71316e-16	4.80395e-16	4.13565e-16	4.62257e-16	5.70516e-16	9.69173e-16	1.15679e-15	5.61697e-17	4.88511e-17	1.98157e-16	1.83874e-16
PA1214	2.58485e-15	2.36924e-15	1.50229e-15	1.23752e-15	9.2216e-16	8.29177e-16	2.19711e-15	2.01782e-15	2.24867e-16	1.86918e-16	6.36097e-16	5.23466e-16
PA1215	6.37872e-15	6.21277e-15	3.58311e-15	3.43635e-15	1.39393e-15	1.31395e-15	4.72589e-15	4.55814e-15	8.8533e-16	8.56272e-16	1.49719e-15	1.4017e-15
PA1216	6.04896e-15	5.77396e-15	3.36134e-15	3.09587e-15	1.34572e-15	1.2163e-15	4.39368e-15	4.10571e-15	8.37585e-16	7.83568e-16	1.36368e-15	1.24004e-15
PA1217	6.18398e-15	6.25664e-15	3.15794e-15	3.12105e-15	1.55801e-15	1.60217e-15	4.57009e-15	4.74866e-15	7.5434e-16	7.65894e-16	1.35418e-15	1.33109e-15
PA1218	5.76779e-15	5.6573e-15	3.17779e-15	3.00814e-15	1.27095e-15	1.20942e-15	4.29696e-15	4.21849e-15	8.37538e-16	8.1543e-16	1.23855e-15	1.14156e-15
PA1219	6.38595e-15	6.28676e-15	4.08231e-15	3.98844e-15	1.79588e-15	1.75343e-15	4.91674e-15	4.85624e-15	7.3662e-16	7.1987e-16	1.70608e-15	1.66473e-15
PA1220	7.25029e-15	6.55753e-15	4.13802e-15	3.4847e-15	2.35129e-15	1.97697e-15	5.8623e-15	5.07506e-15	8.10901e-16	7.11126e-16	1.92722e-15	1.5448e-15
PA1221	6.01832e-15	6.03083e-15	3.62427e-15	3.57922e-15	1.61607e-15	1.61849e-15	4.62037e-15	4.71835e-15	7.65223e-16	7.63563e-16	1.45616e-15	1.42177e-15
PA1222	8.43249e-15	7.86258e-15	5.19247e-15	4.62567e-15	2.56632e-15	2.27306e-15	6.89641e-15	6.31921e-15	1.07619e-15	1.00724e-15	2.40359e-15	2.03102e-15
PA1301	5.46656e-16	6.17512e-16	3.9095e-16	4.62362e-16	4.4839e-16	5.37755e-16	6.95748e-16	9.09641e-16	9.95065e-18	1.80284e-17	1.44835e-16	1.85933e-16
PA1302	1.35689e-16	1.79876e-16	7.90653e-17	9.12069e-17	1.35496e-16	1.93415e-16	1.973e-16	2.95107e-16	4.70721e-18	8.18855e-18	3.29393e-17	4.25911e-17
PA1303	1.16675e-16	1.1162e-16	8.66314e-17	7.33289e-17	1.07955e-16	1.16402e-16	1.57978e-16	1.68378e-16	6.32659e-18	3.83968e-18	3.25845e-17	2.9777e-17
PA1304					1.38585e-16	1.50007e-16	2.27814e-16	2.34265e-16
PA1305	3.17384e-15	3.46856e-15	1.93714e-15	1.99216e-15	1.64127e-15	1.82321e-15	2.99571e-15	3.47742e-15	2.17844e-16	2.42771e-16	6.83583e-16	7.19814e-16
PA1306	5.60428e-16	6.70985e-16	3.11317e-16	3.53052e-16	3.92601e-16	4.92017e-16	6.38923e-16	8.619e-16
PA1307	2.49475e-16	3.09878e-16	1.56371e-16	1.7767e-16	1.91245e-16	2.56857e-16	3.72565e-16	5.37594e-16	2.15761e-17	2.89121e-17	7.7467e-17	9.77109e-17
PA1308	4.11684e-16	4.50031e-16	2.66884e-16	2.82964e-16	3.44313e-16	3.89296e-16	4.65424e-16	5.49814e-16	6.04781e-18	9.6328e-18	9.75563e-17	1.09563e-16
PA1309	6.68177e-16	6.73806e-16	4.10006e-16	3.9157e-16	4.56743e-16	4.79266e-16	7.83778e-16	8.70205e-16	2.1765e-17	2.39422e-17	1.77129e-16	1.59915e-16
PA1310	4.542e-16	5.27313e-16	2.96012e-16	3.1712e-16	4.07962e-16	5.00612e-16	5.56683e-16	7.11878e-16
PA1311	4.76702e-16	5.32066e-16	2.94032e-16	3.28026e-16	3.02509e-16	3.42939e-16	4.88435e-16	6.0065e-16	1.87471e-17	2.54746e-17	1.04146e-16	1.25079e-16
PA1312	3.55385e-16	3.86269e-16	2.54302e-16	2.73921e-16	3.00364e-16	3.40771e-16	4.10731e-16	4.88451e-16
PA1313	4.17057e-16	4.00254e-16	2.89695e-16	2.57787e-16	3.4609e-16	3.54652e-16	4.8987e-16	4.97482e-16
PA1314	1.80358e-16	2.362e-16	1.0907e-16	1.26538e-16	1.64475e-16	2.30862e-16	2.67396e-16	3.98617e-16
PA1315	1.74798e-16	2.43406e-16	1.08581e-16	1.39512e-16	1.73858e-16	2.59999e-16			6.21763e-18	1.23959e-17	4.45545e-17	6.5412e-17
PA1316	1.76813e-16	2.54258e-16	1.16842e-16	1.63161e-16	1.80359e-16	2.78499e-16			8.05979e-18	1.59854e-17	5.08232e-17	8.01311e-17
PA1317	1.80164e-16	2.53527e-16	9.14289e-17	1.08957e-16	1.68165e-16	2.56016e-16	2.61824e-16	4.13674e-16	7.55051e-18	1.30807e-17	4.07938e-17	5.68365e-17
PA1318	5.43906e-16	6.03816e-16	3.72641e-16	3.94625e-16	4.54157e-16	5.27397e-16	6.6377e-16	8.06945e-16	6.02273e-18	1.11076e-17	1.24602e-16	1.39725e-16
PA1319	7.33932e-16	5.82565e-16	4.9793e-16	3.09027e-16	5.295e-16	4.71398e-16	8.78091e-16	7.39502e-16
PA1320	2.83892e-16	2.26772e-16	2.02657e-16	1.13125e-16	2.33398e-16	2.24431e-16	3.9072e-16	3.57712e-16	2.53106e-17	1.15228e-17	8.33489e-17	5.26704e-17
PA1321	9.78073e-17	1.09837e-16	6.31109e-17	5.51053e-17	1.00963e-16	1.29012e-16	1.44239e-16	1.8275e-16
PA1322	6.11206e-16	7.50586e-16	3.33667e-16	3.93744e-16	3.68494e-16	4.67722e-16	6.8452e-16	9.51379e-16	2.74276e-17	4.19828e-17	1.25052e-16	1.60622e-16
PA1323	1.18336e-16	1.11486e-16	1.02413e-16	1.00515e-16	1.06425e-16	1.12008e-16	1.75021e-16	1.9573e-16
PA1324	1.18577e-16	1.61875e-16	7.63518e-17	9.65506e-17	1.27321e-16	1.88061e-16	1.78957e-16	2.7801e-16	4.19158e-18	8.23883e-18	3.08112e-17	4.48727e-17
PA1325	1.54202e-16	1.24541e-16	1.26704e-16	9.14883e-17	1.44383e-16	1.38408e-16	2.2052e-16	2.01695e-16
PA1326	3.84443e-16	3.90363e-16	2.63619e-16	2.58825e-16	3.15719e-16	3.35146e-16	4.42403e-16	4.81116e-16	9.41963e-18	8.57972e-18	9.68444e-17	9.86475e-17
PA1327	5.37642e-17	5.86309e-17	3.68543e-17	3.79804e-17	5.20914e-17	6.0819e-17	6.65446e-17	7.98338e-17
PA1328	2.0262e-16	1.90477e-16	1.58413e-16	1.38018e-16	1.85165e-16	2.00363e-16	3.05989e-16	3.39962e-16
PA1329	7.65563e-17	8.9075e-17	5.23447e-17	5.39008e-17	7.92603e-17	1.02843e-16	1.08847e-16	1.42946e-16
PA1330	1.19372e-16	1.50101e-16	8.19569e-17	9.8982e-17	1.12485e-16	1.54443e-16	1.72859e-16	2.49109e-16	5.19817e-18	8.06663e-18	3.49782e-17	4.73903e-17
PA1331	5.62991e-17	6.21646e-17	4.15884e-17	4.44432e-17	5.5338e-17	6.56732e-17
PA1332	1.43077e-16	8.85042e-17	1.14427e-16	4.72592e-17	1.29938e-16	1.03087e-16	2.06596e-16	1.42546e-16
PA1333					1.5717e-16	2.32314e-16	2.5608e-16	3.82358e-16
