# Supplementary material for: Can Forest Management Practices Counteract Species Loss Arising from Increasing European Demand for Forest Biomass under Climate Mitigation Scenarios?
Source: Environ Sci Technol. 2023 Jan 27;57(5):2149–61. doi: 10.1021/acs.est.2c07867 (PMC9910049; doi:10.1021/acs.est.2c07867)
Supplement: Supplementary file 4 — es2c07867_si_004.xlsx [file es2c07867_si_004.xlsx]

## Sheet: Title
Supplementary information 24
Can forest management practices counteract species loss arising from increasing European demand for forest biomass under climate mitigation scenarios?
Francesca Rosa1*, Fulvio Di Fulvio2, Pekka Lauri2, Adam Felton3, Nicklas Forsell2, Stephan Pfister1, Stefanie Hellweg1
1Institute of Environmental Engineering, ETH Zurich, HPZ E33, John-von-Neumann-Weg 9, 8093 Zurich, Switzerland
2Ecosystems Services and Management Program (ESM), International Institute for Applied Systems Analysis (IIASA), Schlossplatz 1, A-2361 Laxenburg, Austria (IIASA), A-2361 Laxenburg, Austria
3Southern Swedish Forest Research Centre, Swedish University of Agricultural Sciences SLU, Sundsvägen 3, SE-230 53 Alnarp, Sweden
* Corresponding author: Francesca Rosa (e-mail: rosa@ifu.baug.ethz.ch)

## Sheet: Description
S24 Results of the extinction risk assessment, expressed as Potentially Disappeared Fraction of species (PDF).
default_disaggregated: extinction risk under the different scenarios in the default option, disaggregated across forest management categories.
default_total: extinction risk under the different scenarios in the default option, no disaggregation.
shared-effort_disaggregated: extinction risk under the different scenarios in the shared-effort option, disaggregated across forest management categories.
shared-effort_total: extinction risk under the different scenarios in the shared-effort option, no disaggregation.

## Sheet: default_disaggregated
Climate scenario	Forest use scenario	Management scenario	Domestic or imported	Category	Extinction risk [PDF]
RCP2.6	CFM	Baseline (noAFM)	EU28	Clear-cut	0.000291602
RCP2.6	CFM	Baseline (noAFM)	EU28	Lignocell. energy crops	0.000351744
RCP2.6	CFM	Baseline (noAFM)	EU28	Retention	0
RCP2.6	CFM	Baseline (noAFM)	EU28	Selection	1.67358e-06
RCP2.6	CFM	Baseline (noAFM)	EU28	Clear-cut	0.000291602
RCP2.6	CFM	Baseline (noAFM)	EU28	Lignocell. energy crops	0.000351744
RCP2.6	CFM	Baseline (noAFM)	EU28	Retention	0
RCP2.6	CFM	Baseline (noAFM)	EU28	Selection	1.67358e-06
RCP2.6	CFM	Baseline (noAFM)	Import	Clear-cut	0.000212393
RCP2.6	CFM	Baseline (noAFM)	Import	Energy plantations	0.000454251
RCP2.6	CFM	Baseline (noAFM)	Import	Selection	0
RCP2.6	CFM	Baseline (noAFM)	Import	Selective	0
RCP2.6	CFM	Baseline (noAFM)	Import	Timber and pulp plantatios	0.000833605
RCP2.6	CFM	Baseline (noAFM)	Import	Clear-cut	0.000212393
RCP2.6	CFM	Baseline (noAFM)	Import	Energy plantations	0.000454251
RCP2.6	CFM	Baseline (noAFM)	Import	Selection	0
RCP2.6	CFM	Baseline (noAFM)	Import	Selective	0
RCP2.6	CFM	Baseline (noAFM)	Import	Timber and pulp plantatios	0.000833605
RCP2.6	SFM	Baseline (noAFM)	EU28	Clear-cut	0.000291634
RCP2.6	SFM	Baseline (noAFM)	EU28	Lignocell. energy crops	0.000351733
RCP2.6	SFM	Baseline (noAFM)	EU28	Retention	0
RCP2.6	SFM	Baseline (noAFM)	EU28	Selection	1.67119e-06
RCP2.6	SFM	Baseline (noAFM)	EU28	Clear-cut	0.000291634
RCP2.6	SFM	Baseline (noAFM)	EU28	Lignocell. energy crops	0.000351733
RCP2.6	SFM	Baseline (noAFM)	EU28	Retention	0
RCP2.6	SFM	Baseline (noAFM)	EU28	Selection	1.67119e-06
RCP2.6	SFM	Baseline (noAFM)	Import	Clear-cut	0.000212676
RCP2.6	SFM	Baseline (noAFM)	Import	Energy plantations	0.000451812
RCP2.6	SFM	Baseline (noAFM)	Import	Selection	0
RCP2.6	SFM	Baseline (noAFM)	Import	Selective	0
RCP2.6	SFM	Baseline (noAFM)	Import	Timber and pulp plantatios	0.000842445
RCP2.6	SFM	Baseline (noAFM)	Import	Clear-cut	0.000212676
RCP2.6	SFM	Baseline (noAFM)	Import	Energy plantations	0.000451812
RCP2.6	SFM	Baseline (noAFM)	Import	Selection	0
RCP2.6	SFM	Baseline (noAFM)	Import	Selective	0
RCP2.6	SFM	Baseline (noAFM)	Import	Timber and pulp plantatios	0.000842445
RCP6.5	CFM	Baseline (noAFM)	EU28	Clear-cut	0.000187759
RCP6.5	CFM	Baseline (noAFM)	EU28	Lignocell. energy crops	8.27444e-05
RCP6.5	CFM	Baseline (noAFM)	EU28	Retention	0
RCP6.5	CFM	Baseline (noAFM)	EU28	Selection	9.14938e-06
RCP6.5	CFM	Baseline (noAFM)	EU28	Clear-cut	0.000187759
RCP6.5	CFM	Baseline (noAFM)	EU28	Lignocell. energy crops	8.27444e-05
RCP6.5	CFM	Baseline (noAFM)	EU28	Retention	0
RCP6.5	CFM	Baseline (noAFM)	EU28	Selection	9.14938e-06
RCP6.5	CFM	Baseline (noAFM)	Import	Clear-cut	0.000202715
RCP6.5	CFM	Baseline (noAFM)	Import	Energy plantations	4.88e-05
RCP6.5	CFM	Baseline (noAFM)	Import	Selection	0
RCP6.5	CFM	Baseline (noAFM)	Import	Selective	0
RCP6.5	CFM	Baseline (noAFM)	Import	Timber and pulp plantatios	0.000571486
RCP6.5	CFM	Baseline (noAFM)	Import	Clear-cut	0.000202715
RCP6.5	CFM	Baseline (noAFM)	Import	Energy plantations	4.88e-05
RCP6.5	CFM	Baseline (noAFM)	Import	Selection	0
RCP6.5	CFM	Baseline (noAFM)	Import	Selective	0
RCP6.5	CFM	Baseline (noAFM)	Import	Timber and pulp plantatios	0.000571486
RCP6.5	SFM	Baseline (noAFM)	EU28	Clear-cut	0.00018784
RCP6.5	SFM	Baseline (noAFM)	EU28	Lignocell. energy crops	8.28856e-05
RCP6.5	SFM	Baseline (noAFM)	EU28	Retention	0
RCP6.5	SFM	Baseline (noAFM)	EU28	Selection	9.13867e-06
RCP6.5	SFM	Baseline (noAFM)	EU28	Clear-cut	0.00018784
RCP6.5	SFM	Baseline (noAFM)	EU28	Lignocell. energy crops	8.28856e-05
RCP6.5	SFM	Baseline (noAFM)	EU28	Retention	0
RCP6.5	SFM	Baseline (noAFM)	EU28	Selection	9.13867e-06
RCP6.5	SFM	Baseline (noAFM)	Import	Clear-cut	0.00020166
RCP6.5	SFM	Baseline (noAFM)	Import	Energy plantations	5.16e-05
RCP6.5	SFM	Baseline (noAFM)	Import	Selection	0
RCP6.5	SFM	Baseline (noAFM)	Import	Selective	0
RCP6.5	SFM	Baseline (noAFM)	Import	Timber and pulp plantatios	0.000583195
RCP6.5	SFM	Baseline (noAFM)	Import	Clear-cut	0.00020166
RCP6.5	SFM	Baseline (noAFM)	Import	Energy plantations	5.16e-05
RCP6.5	SFM	Baseline (noAFM)	Import	Selection	0
RCP6.5	SFM	Baseline (noAFM)	Import	Selective	0
RCP6.5	SFM	Baseline (noAFM)	Import	Timber and pulp plantatios	0.000583195
RCP2.6	CFM	AFM 12.5%	EU28	Clear-cut	0.000206323
RCP2.6	CFM	AFM 12.5%	EU28	Lignocell. energy crops	0.000347463
RCP2.6	CFM	AFM 12.5%	EU28	Retention	6.37514e-06
RCP2.6	CFM	AFM 12.5%	EU28	Selection	5.38545e-06
RCP2.6	CFM	AFM 12.5%	Import	Clear-cut	0.000166112
RCP2.6	CFM	AFM 12.5%	Import	Energy plantations	0.000461513
RCP2.6	CFM	AFM 12.5%	Import	Selection	0
RCP2.6	CFM	AFM 12.5%	Import	Selective	0
RCP2.6	CFM	AFM 12.5%	Import	Timber and pulp plantatios	0.000608586
RCP2.6	SFM	AFM 12.5%	EU28	Clear-cut	0.000206425
RCP2.6	SFM	AFM 12.5%	EU28	Lignocell. energy crops	0.000353313
RCP2.6	SFM	AFM 12.5%	EU28	Retention	6.61191e-06
RCP2.6	SFM	AFM 12.5%	EU28	Selection	1.4337e-06
RCP2.6	SFM	AFM 12.5%	Import	Clear-cut	0.000195975
RCP2.6	SFM	AFM 12.5%	Import	Energy plantations	0.000522986
RCP2.6	SFM	AFM 12.5%	Import	Selection	0
RCP2.6	SFM	AFM 12.5%	Import	Selective	0
RCP2.6	SFM	AFM 12.5%	Import	Timber and pulp plantatios	0.000747828
RCP6.5	CFM	AFM 12.5%	EU28	Clear-cut	0.000152121
RCP6.5	CFM	AFM 12.5%	EU28	Lignocell. energy crops	7.98369e-05
RCP6.5	CFM	AFM 12.5%	EU28	Retention	4.27395e-06
RCP6.5	CFM	AFM 12.5%	EU28	Selection	1.00098e-05
RCP6.5	CFM	AFM 12.5%	Import	Clear-cut	0.000139086
RCP6.5	CFM	AFM 12.5%	Import	Energy plantations	4.86e-05
RCP6.5	CFM	AFM 12.5%	Import	Selection	0
RCP6.5	CFM	AFM 12.5%	Import	Selective	0
RCP6.5	CFM	AFM 12.5%	Import	Timber and pulp plantatios	0.000371765
RCP6.5	SFM	AFM 12.5%	EU28	Clear-cut	0.000165672
RCP6.5	SFM	AFM 12.5%	EU28	Lignocell. energy crops	8.12323e-05
RCP6.5	SFM	AFM 12.5%	EU28	Retention	5.04499e-06
RCP6.5	SFM	AFM 12.5%	EU28	Selection	4.61863e-06
RCP6.5	SFM	AFM 12.5%	Import	Clear-cut	0.000182268
RCP6.5	SFM	AFM 12.5%	Import	Energy plantations	5.51e-05
RCP6.5	SFM	AFM 12.5%	Import	Selection	0
RCP6.5	SFM	AFM 12.5%	Import	Selective	0
RCP6.5	SFM	AFM 12.5%	Import	Timber and pulp plantatios	0.000432515
RCP2.6	CFM	AFM 25%	EU28	Clear-cut	0.000186669
RCP2.6	CFM	AFM 25%	EU28	Lignocell. energy crops	0.000351541
RCP2.6	CFM	AFM 25%	EU28	Retention	4.58123e-06
RCP2.6	CFM	AFM 25%	EU28	Selection	8.76803e-06
RCP2.6	CFM	AFM 25%	Import	Clear-cut	0.000186364
RCP2.6	CFM	AFM 25%	Import	Energy plantations	0.000517509
RCP2.6	CFM	AFM 25%	Import	Selection	0
RCP2.6	CFM	AFM 25%	Import	Selective	0
RCP2.6	CFM	AFM 25%	Import	Timber and pulp plantatios	0.000652869
RCP2.6	SFM	AFM 25%	EU28	Clear-cut	0.000184874
RCP2.6	SFM	AFM 25%	EU28	Lignocell. energy crops	0.000363241
RCP2.6	SFM	AFM 25%	EU28	Retention	4.65175e-06
RCP2.6	SFM	AFM 25%	EU28	Selection	1.35215e-06
RCP2.6	SFM	AFM 25%	Import	Clear-cut	0.00024943
RCP2.6	SFM	AFM 25%	Import	Energy plantations	0.000639992
RCP2.6	SFM	AFM 25%	Import	Selection	0
RCP2.6	SFM	AFM 25%	Import	Selective	0
RCP2.6	SFM	AFM 25%	Import	Timber and pulp plantatios	0.00111125
RCP6.5	CFM	AFM 25%	EU28	Clear-cut	0.000145635
RCP6.5	CFM	AFM 25%	EU28	Lignocell. energy crops	8.09433e-05
RCP6.5	CFM	AFM 25%	EU28	Retention	3.42989e-06
RCP6.5	CFM	AFM 25%	EU28	Selection	1.23294e-05
RCP6.5	CFM	AFM 25%	Import	Clear-cut	0.000160167
RCP6.5	CFM	AFM 25%	Import	Energy plantations	5.42e-05
RCP6.5	CFM	AFM 25%	Import	Selection	0
RCP6.5	CFM	AFM 25%	Import	Selective	0
RCP6.5	CFM	AFM 25%	Import	Timber and pulp plantatios	0.000388598
RCP6.5	SFM	AFM 25%	EU28	Clear-cut	0.000145842
RCP6.5	SFM	AFM 25%	EU28	Lignocell. energy crops	8.66614e-05
RCP6.5	SFM	AFM 25%	EU28	Retention	3.79787e-06
RCP6.5	SFM	AFM 25%	EU28	Selection	4.11837e-06
RCP6.5	SFM	AFM 25%	Import	Clear-cut	0.000238811
RCP6.5	SFM	AFM 25%	Import	Energy plantations	6.18e-05
RCP6.5	SFM	AFM 25%	Import	Selection	0
RCP6.5	SFM	AFM 25%	Import	Selective	0
RCP6.5	SFM	AFM 25%	Import	Timber and pulp plantatios	0.000772211
RCP2.6	CFM	AFM 37.5%	EU28	Clear-cut	0.00016798
RCP2.6	CFM	AFM 37.5%	EU28	Lignocell. energy crops	0.000358776
RCP2.6	CFM	AFM 37.5%	EU28	Retention	2.4165e-06
RCP2.6	CFM	AFM 37.5%	EU28	Selection	1.20882e-05
RCP2.6	CFM	AFM 37.5%	Import	Clear-cut	0.00020073
RCP2.6	CFM	AFM 37.5%	Import	Energy plantations	0.000558253
RCP2.6	CFM	AFM 37.5%	Import	Selection	0
RCP2.6	CFM	AFM 37.5%	Import	Selective	0
RCP2.6	CFM	AFM 37.5%	Import	Timber and pulp plantatios	0.000808678
RCP2.6	SFM	AFM 37.5%	EU28	Clear-cut	0.000162976
RCP2.6	SFM	AFM 37.5%	EU28	Lignocell. energy crops	0.000369978
RCP2.6	SFM	AFM 37.5%	EU28	Retention	2.43501e-06
RCP2.6	SFM	AFM 37.5%	EU28	Selection	1.11255e-06
RCP2.6	SFM	AFM 37.5%	Import	Clear-cut	0.000311838
RCP2.6	SFM	AFM 37.5%	Import	Energy plantations	0.000764967
RCP2.6	SFM	AFM 37.5%	Import	Selection	0
RCP2.6	SFM	AFM 37.5%	Import	Selective	0
RCP2.6	SFM	AFM 37.5%	Import	Timber and pulp plantatios	0.00129361
RCP6.5	CFM	AFM 37.5%	EU28	Clear-cut	0.000129532
RCP6.5	CFM	AFM 37.5%	EU28	Lignocell. energy crops	8.29781e-05
RCP6.5	CFM	AFM 37.5%	EU28	Retention	1.88661e-06
RCP6.5	CFM	AFM 37.5%	EU28	Selection	1.52573e-05
RCP6.5	CFM	AFM 37.5%	Import	Clear-cut	0.000174535
RCP6.5	CFM	AFM 37.5%	Import	Energy plantations	5.24e-05
RCP6.5	CFM	AFM 37.5%	Import	Selection	0
RCP6.5	CFM	AFM 37.5%	Import	Selective	0
RCP6.5	CFM	AFM 37.5%	Import	Timber and pulp plantatios	0.000496468
RCP6.5	SFM	AFM 37.5%	EU28	Clear-cut	0.000115488
RCP6.5	SFM	AFM 37.5%	EU28	Lignocell. energy crops	9.35305e-05
RCP6.5	SFM	AFM 37.5%	EU28	Retention	2.47881e-06
RCP6.5	SFM	AFM 37.5%	EU28	Selection	4.04647e-06
RCP6.5	SFM	AFM 37.5%	Import	Clear-cut	0.000335495
RCP6.5	SFM	AFM 37.5%	Import	Energy plantations	9.42e-05
RCP6.5	SFM	AFM 37.5%	Import	Selection	0
RCP6.5	SFM	AFM 37.5%	Import	Selective	0
RCP6.5	SFM	AFM 37.5%	Import	Timber and pulp plantatios	0.00104399
RCP2.6	CFM	AFM 50%	EU28	Clear-cut	0.00014821
RCP2.6	CFM	AFM 50%	EU28	Lignocell. energy crops	0.000362999
RCP2.6	CFM	AFM 50%	EU28	Retention	0
RCP2.6	CFM	AFM 50%	EU28	Selection	1.55003e-05
RCP2.6	CFM	AFM 50%	Import	Clear-cut	0.000232987
RCP2.6	CFM	AFM 50%	Import	Energy plantations	0.000633441
RCP2.6	CFM	AFM 50%	Import	Selection	0
RCP2.6	CFM	AFM 50%	Import	Selective	0
RCP2.6	CFM	AFM 50%	Import	Timber and pulp plantatios	0.000852271
RCP2.6	SFM	AFM 50%	EU28	Clear-cut	0.000142192
RCP2.6	SFM	AFM 50%	EU28	Lignocell. energy crops	0.000379143
RCP2.6	SFM	AFM 50%	EU28	Retention	0
RCP2.6	SFM	AFM 50%	EU28	Selection	1.47045e-07
RCP2.6	SFM	AFM 50%	Import	Clear-cut	0.000365427
RCP2.6	SFM	AFM 50%	Import	Energy plantations	0.000840598
RCP2.6	SFM	AFM 50%	Import	Selection	0
RCP2.6	SFM	AFM 50%	Import	Selective	0
RCP2.6	SFM	AFM 50%	Import	Timber and pulp plantatios	0.00159906
RCP6.5	CFM	AFM 50%	EU28	Clear-cut	0.00011301
RCP6.5	CFM	AFM 50%	EU28	Lignocell. energy crops	8.58156e-05
RCP6.5	CFM	AFM 50%	EU28	Retention	0
RCP6.5	CFM	AFM 50%	EU28	Selection	1.83312e-05
RCP6.5	CFM	AFM 50%	Import	Clear-cut	0.000209689
RCP6.5	CFM	AFM 50%	Import	Energy plantations	6.32e-05
RCP6.5	CFM	AFM 50%	Import	Selection	0
RCP6.5	CFM	AFM 50%	Import	Selective	0
RCP6.5	CFM	AFM 50%	Import	Timber and pulp plantatios	0.000599786
RCP6.5	SFM	AFM 50%	EU28	Clear-cut	9.22407e-05
RCP6.5	SFM	AFM 50%	EU28	Lignocell. energy crops	9.90832e-05
RCP6.5	SFM	AFM 50%	EU28	Retention	0
RCP6.5	SFM	AFM 50%	EU28	Selection	3.62087e-06
RCP6.5	SFM	AFM 50%	Import	Clear-cut	0.000417384
RCP6.5	SFM	AFM 50%	Import	Energy plantations	0.000141298
RCP6.5	SFM	AFM 50%	Import	Selection	0
RCP6.5	SFM	AFM 50%	Import	Selective	0
RCP6.5	SFM	AFM 50%	Import	Timber and pulp plantatios	0.00144661

## Sheet: default_total
Climate scenario	Forest use scenario	Management scenario	Extinction risk [PDF]	Lower 95% confidence interval [PDF]	Upper 95% confidence interval [PDF]
RCP2.6	CFM	Baseline (noAFM)	0.00214527	0.00123021	0.00304017
RCP2.6	SFM	Baseline (noAFM)	0.00215197	0.00123302	0.00304984
RCP6.5	CFM	Baseline (noAFM)	0.00110264	0.000558105	0.00159957
RCP6.5	SFM	Baseline (noAFM)	0.00111633	0.000565638	0.00161834
RCP2.6	CFM	AFM25	0.00180176	0.00101223	0.00253907
RCP2.6	SFM	AFM25	0.00203457	0.0011572	0.00285851
RCP6.5	CFM	AFM25	0.000805731	0.000374354	0.00118134
RCP6.5	SFM	AFM25	0.000926469	0.000461873	0.00135569
RCP2.6	CFM	AFM50	0.0019083	0.00107178	0.00267853
RCP2.6	SFM	AFM50	0.00255479	0.0014628	0.00356002
RCP6.5	CFM	AFM50	0.000845267	0.00039282	0.00123776
RCP6.5	SFM	AFM50	0.00131327	0.000682641	0.00188387
RCP2.6	CFM	AFM75	0.00210892	0.00118671	0.00294434
RCP2.6	SFM	AFM75	0.00290691	0.00169092	0.00402929
RCP6.5	CFM	AFM75	0.000953093	0.000448383	0.00138236
RCP6.5	SFM	AFM75	0.00168927	0.000899314	0.0023974
RCP2.6	CFM	AFM100	0.00224541	0.00126965	0.00312025
RCP2.6	SFM	AFM100	0.00332656	0.00193817	0.00459391
RCP6.5	CFM	AFM100	0.00108985	0.00052381	0.0015674
RCP6.5	SFM	AFM100	0.00220024	0.00119658	0.00309472

## Sheet: shared-effort_disaggregated
Climate scenario	Forest use scenario	Management scenario	Domestic or imported	Category	Extinction risk [PDF]
RCP2.6	CFM	Baseline (no AFM)	EU28	Clear-cut	0.000341176
RCP2.6	CFM	Baseline (no AFM)	EU28	Lignocell. energy crops	0.000296893
RCP2.6	CFM	Baseline (no AFM)	EU28	Retention	0
RCP2.6	CFM	Baseline (no AFM)	EU28	Selection	8.19629e-06
RCP2.6	CFM	Baseline (no AFM)	Import	Clear-cut	0.000125047
RCP2.6	CFM	Baseline (no AFM)	Import	Energy plantations	0.000446147
RCP2.6	CFM	Baseline (no AFM)	Import	Pulp and timber plantations	0.000451
RCP2.6	CFM	Baseline (no AFM)	Import	Selection	6.01805e-06
RCP2.6	CFM	Baseline (no AFM)	Import	Reduced impact logging	0.00010557
RCP2.6	SFM	Baseline (no AFM)	EU28	Clear-cut	0.000345211
RCP2.6	SFM	Baseline (no AFM)	EU28	Lignocell. energy crops	0.000293398
RCP2.6	SFM	Baseline (no AFM)	EU28	Retention	0
RCP2.6	SFM	Baseline (no AFM)	EU28	Selection	8.25223e-06
RCP2.6	SFM	Baseline (no AFM)	Import	Clear-cut	0.000125545
RCP2.6	SFM	Baseline (no AFM)	Import	Energy plantations	0.000426047
RCP2.6	SFM	Baseline (no AFM)	Import	Pulp and timber plantations	0.000468009
RCP2.6	SFM	Baseline (no AFM)	Import	Selection	6.01592e-06
RCP2.6	SFM	Baseline (no AFM)	Import	Reduced impact logging	0.00010965
RCP6.5	CFM	Baseline (no AFM)	EU28	Clear-cut	0.000286552
RCP6.5	CFM	Baseline (no AFM)	EU28	Lignocell. energy crops	6.0692e-05
RCP6.5	CFM	Baseline (no AFM)	EU28	Retention	0
RCP6.5	CFM	Baseline (no AFM)	EU28	Selection	1.1031e-05
RCP6.5	CFM	Baseline (no AFM)	Import	Clear-cut	0.000152116
RCP6.5	CFM	Baseline (no AFM)	Import	Energy plantations	4.30208e-05
RCP6.5	CFM	Baseline (no AFM)	Import	Pulp and timber plantations	0.000521605
RCP6.5	CFM	Baseline (no AFM)	Import	Selection	5.71157e-06
RCP6.5	CFM	Baseline (no AFM)	Import	Reduced impact logging	0.00012292
RCP6.5	SFM	Baseline (no AFM)	EU28	Clear-cut	0.000286668
RCP6.5	SFM	Baseline (no AFM)	EU28	Lignocell. energy crops	6.1222e-05
RCP6.5	SFM	Baseline (no AFM)	EU28	Retention	0
RCP6.5	SFM	Baseline (no AFM)	EU28	Selection	1.1033e-05
RCP6.5	SFM	Baseline (no AFM)	Import	Clear-cut	0.000171705
RCP6.5	SFM	Baseline (no AFM)	Import	Energy plantations	4.82525e-05
RCP6.5	SFM	Baseline (no AFM)	Import	Pulp and timber plantations	0.000452768
RCP6.5	SFM	Baseline (no AFM)	Import	Selection	5.00954e-06
RCP6.5	SFM	Baseline (no AFM)	Import	Reduced impact logging	0.000106298
RCP2.6	CFM	AFM 12.5%	EU28	Clear-cut	0.000236929
RCP2.6	CFM	AFM 12.5%	EU28	Lignocell. energy crops	0.000295698
RCP2.6	CFM	AFM 12.5%	EU28	Retention	7.99674e-06
RCP2.6	CFM	AFM 12.5%	EU28	Selection	1.2007e-05
RCP2.6	CFM	AFM 12.5%	Import	Clear-cut	0.000105322
RCP2.6	CFM	AFM 12.5%	Import	Energy plantations	0.000381664
RCP2.6	CFM	AFM 12.5%	Import	Pulp and timber plantations	0.000327534
RCP2.6	CFM	AFM 12.5%	Import	Selection	4.36646e-06
RCP2.6	CFM	AFM 12.5%	Import	Reduced impact logging	7.90688e-05
RCP2.6	SFM	AFM 12.5%	EU28	Clear-cut	0.000254567
RCP2.6	SFM	AFM 12.5%	EU28	Lignocell. energy crops	0.000304074
RCP2.6	SFM	AFM 12.5%	EU28	Retention	8.42847e-06
RCP2.6	SFM	AFM 12.5%	EU28	Selection	5.83161e-06
RCP2.6	SFM	AFM 12.5%	Import	Clear-cut	0.000133155
RCP2.6	SFM	AFM 12.5%	Import	Energy plantations	0.000424674
RCP2.6	SFM	AFM 12.5%	Import	Pulp and timber plantations	0.000398
RCP2.6	SFM	AFM 12.5%	Import	Selection	5.26627e-06
RCP2.6	SFM	AFM 12.5%	Import	Reduced impact logging	9.50616e-05
RCP6.5	CFM	AFM 12.5%	EU28	Clear-cut	0.000176827
RCP6.5	CFM	AFM 12.5%	EU28	Lignocell. energy crops	6.19659e-05
RCP6.5	CFM	AFM 12.5%	EU28	Retention	6.92158e-06
RCP6.5	CFM	AFM 12.5%	EU28	Selection	1.24661e-05
RCP6.5	CFM	AFM 12.5%	Import	Clear-cut	0.000135322
RCP6.5	CFM	AFM 12.5%	Import	Energy plantations	4.87542e-05
RCP6.5	CFM	AFM 12.5%	Import	Pulp and timber plantations	0.000344465
RCP6.5	CFM	AFM 12.5%	Import	Selection	4.1947e-06
RCP6.5	CFM	AFM 12.5%	Import	Reduced impact logging	8.45766e-05
RCP6.5	SFM	AFM 12.5%	EU28	Clear-cut	0.000185121
RCP6.5	SFM	AFM 12.5%	EU28	Lignocell. energy crops	6.20707e-05
RCP6.5	SFM	AFM 12.5%	EU28	Retention	7.64917e-06
RCP6.5	SFM	AFM 12.5%	EU28	Selection	7.99844e-06
RCP6.5	SFM	AFM 12.5%	Import	Clear-cut	0.000174821
RCP6.5	SFM	AFM 12.5%	Import	Energy plantations	5.38647e-05
RCP6.5	SFM	AFM 12.5%	Import	Pulp and timber plantations	0.000388238
RCP6.5	SFM	AFM 12.5%	Import	Selection	4.98423e-06
RCP6.5	SFM	AFM 12.5%	Import	Reduced impact logging	9.50439e-05
RCP2.6	CFM	AFM 25%	EU28	Clear-cut	0.000209357
RCP2.6	CFM	AFM 25%	EU28	Lignocell. energy crops	0.000295463
RCP2.6	CFM	AFM 25%	EU28	Retention	6.26631e-06
RCP2.6	CFM	AFM 25%	EU28	Selection	1.67007e-05
RCP2.6	CFM	AFM 25%	Import	Clear-cut	0.000119122
RCP2.6	CFM	AFM 25%	Import	Energy plantations	0.000427251
RCP2.6	CFM	AFM 25%	Import	Pulp and timber plantations	0.000333923
RCP2.6	CFM	AFM 25%	Import	Selection	5.24697e-06
RCP2.6	CFM	AFM 25%	Import	Reduced impact logging	8.0382e-05
RCP2.6	SFM	AFM 25%	EU28	Clear-cut	0.00025164
RCP2.6	SFM	AFM 25%	EU28	Lignocell. energy crops	0.000318488
RCP2.6	SFM	AFM 25%	EU28	Retention	6.29643e-06
RCP2.6	SFM	AFM 25%	EU28	Selection	3.52589e-06
RCP2.6	SFM	AFM 25%	Import	Clear-cut	0.000202025
RCP2.6	SFM	AFM 25%	Import	Energy plantations	0.000520374
RCP2.6	SFM	AFM 25%	Import	Pulp and timber plantations	0.000523581
RCP2.6	SFM	AFM 25%	Import	Selection	6.62177e-06
RCP2.6	SFM	AFM 25%	Import	Reduced impact logging	0.000123239
RCP6.5	CFM	AFM 25%	EU28	Clear-cut	0.00014981
RCP6.5	CFM	AFM 25%	EU28	Lignocell. energy crops	6.12152e-05
RCP6.5	CFM	AFM 25%	EU28	Retention	5.71937e-06
RCP6.5	CFM	AFM 25%	EU28	Selection	1.79024e-05
RCP6.5	CFM	AFM 25%	Import	Clear-cut	0.000160315
RCP6.5	CFM	AFM 25%	Import	Energy plantations	4.78584e-05
RCP6.5	CFM	AFM 25%	Import	Pulp and timber plantations	0.000378332
RCP6.5	CFM	AFM 25%	Import	Selection	4.88692e-06
RCP6.5	CFM	AFM 25%	Import	Reduced impact logging	9.2763e-05
RCP6.5	SFM	AFM 25%	EU28	Clear-cut	0.000180956
RCP6.5	SFM	AFM 25%	EU28	Lignocell. energy crops	6.31346e-05
RCP6.5	SFM	AFM 25%	EU28	Retention	5.46198e-06
RCP6.5	SFM	AFM 25%	EU28	Selection	7.92003e-06
RCP6.5	SFM	AFM 25%	Import	Clear-cut	0.000207548
RCP6.5	SFM	AFM 25%	Import	Energy plantations	7.19788e-05
RCP6.5	SFM	AFM 25%	Import	Pulp and timber plantations	0.000495723
RCP6.5	SFM	AFM 25%	Import	Selection	7.33143e-06
RCP6.5	SFM	AFM 25%	Import	Reduced impact logging	9.50591e-05
RCP2.6	CFM	AFM 37.5%	EU28	Clear-cut	0.000181767
RCP2.6	CFM	AFM 37.5%	EU28	Lignocell. energy crops	0.000293321
RCP2.6	CFM	AFM 37.5%	EU28	Retention	3.2515e-06
RCP2.6	CFM	AFM 37.5%	EU28	Selection	2.20129e-05
RCP2.6	CFM	AFM 37.5%	Import	Clear-cut	0.000139323
RCP2.6	CFM	AFM 37.5%	Import	Energy plantations	0.000476703
RCP2.6	CFM	AFM 37.5%	Import	Pulp and timber plantations	0.000380534
RCP2.6	CFM	AFM 37.5%	Import	Selection	6.13075e-06
RCP2.6	CFM	AFM 37.5%	Import	Reduced impact logging	9.13378e-05
RCP2.6	SFM	AFM 37.5%	EU28	Clear-cut	0.000254161
RCP2.6	SFM	AFM 37.5%	EU28	Lignocell. energy crops	0.000335898
RCP2.6	SFM	AFM 37.5%	EU28	Retention	3.13942e-06
RCP2.6	SFM	AFM 37.5%	EU28	Selection	1.80129e-06
RCP2.6	SFM	AFM 37.5%	Import	Clear-cut	0.0002198
RCP2.6	SFM	AFM 37.5%	Import	Energy plantations	0.000560148
RCP2.6	SFM	AFM 37.5%	Import	Pulp and timber plantations	0.00110543
RCP2.6	SFM	AFM 37.5%	Import	Selection	8.20517e-06
RCP2.6	SFM	AFM 37.5%	Import	Reduced impact logging	0.000252054
RCP6.5	CFM	AFM 37.5%	EU28	Clear-cut	0.000130099
RCP6.5	CFM	AFM 37.5%	EU28	Lignocell. energy crops	6.07459e-05
RCP6.5	CFM	AFM 37.5%	EU28	Retention	2.74922e-06
RCP6.5	CFM	AFM 37.5%	EU28	Selection	2.34188e-05
RCP6.5	CFM	AFM 37.5%	Import	Clear-cut	0.000186839
RCP6.5	CFM	AFM 37.5%	Import	Energy plantations	5.89979e-05
RCP6.5	CFM	AFM 37.5%	Import	Pulp and timber plantations	0.000384864
RCP6.5	CFM	AFM 37.5%	Import	Selection	5.5931e-06
RCP6.5	CFM	AFM 37.5%	Import	Reduced impact logging	9.39384e-05
RCP6.5	SFM	AFM 37.5%	EU28	Clear-cut	0.000178489
RCP6.5	SFM	AFM 37.5%	EU28	Lignocell. energy crops	6.90695e-05
RCP6.5	SFM	AFM 37.5%	EU28	Retention	3.17669e-06
RCP6.5	SFM	AFM 37.5%	EU28	Selection	6.63139e-06
RCP6.5	SFM	AFM 37.5%	Import	Clear-cut	0.000286744
RCP6.5	SFM	AFM 37.5%	Import	Energy plantations	7.05015e-05
RCP6.5	SFM	AFM 37.5%	Import	Pulp and timber plantations	0.000825497
RCP6.5	SFM	AFM 37.5%	Import	Selection	8.17977e-06
RCP6.5	SFM	AFM 37.5%	Import	Reduced impact logging	0.000188722
RCP2.6	CFM	AFM 50%	EU28	Clear-cut	0.000159306
RCP2.6	CFM	AFM 50%	EU28	Lignocell. energy crops	0.000296806
RCP2.6	CFM	AFM 50%	EU28	Retention	0
RCP2.6	CFM	AFM 50%	EU28	Selection	2.69548e-05
RCP2.6	CFM	AFM 50%	Import	Clear-cut	0.000171807
RCP2.6	CFM	AFM 50%	Import	Energy plantations	0.000511672
RCP2.6	CFM	AFM 50%	Import	Pulp and timber plantations	0.000428313
RCP2.6	CFM	AFM 50%	Import	Selection	6.91137e-06
RCP2.6	CFM	AFM 50%	Import	Reduced impact logging	0.000103132
RCP2.6	SFM	AFM 50%	EU28	Clear-cut	0.000237317
RCP2.6	SFM	AFM 50%	EU28	Lignocell. energy crops	0.000356429
RCP2.6	SFM	AFM 50%	EU28	Retention	0
RCP2.6	SFM	AFM 50%	EU28	Selection	2.25648e-07
RCP2.6	SFM	AFM 50%	Import	Clear-cut	0.000316402
RCP2.6	SFM	AFM 50%	Import	Energy plantations	0.00065853
RCP2.6	SFM	AFM 50%	Import	Pulp and timber plantations	0.00128433
RCP2.6	SFM	AFM 50%	Import	Selection	8.92726e-06
RCP2.6	SFM	AFM 50%	Import	Reduced impact logging	0.000252095
RCP6.5	CFM	AFM 50%	EU28	Clear-cut	0.000119464
RCP6.5	CFM	AFM 50%	EU28	Lignocell. energy crops	6.0825e-05
RCP6.5	CFM	AFM 50%	EU28	Retention	0
RCP6.5	CFM	AFM 50%	EU28	Selection	2.93476e-05
RCP6.5	CFM	AFM 50%	Import	Clear-cut	0.000192027
RCP6.5	CFM	AFM 50%	Import	Energy plantations	6.19376e-05
RCP6.5	CFM	AFM 50%	Import	Pulp and timber plantations	0.000480196
RCP6.5	CFM	AFM 50%	Import	Selection	6.92457e-06
RCP6.5	CFM	AFM 50%	Import	Reduced impact logging	0.000115268
RCP6.5	SFM	AFM 50%	EU28	Clear-cut	0.000181156
RCP6.5	SFM	AFM 50%	EU28	Lignocell. energy crops	7.30207e-05
RCP6.5	SFM	AFM 50%	EU28	Retention	0
RCP6.5	SFM	AFM 50%	EU28	Selection	4.5304e-06
RCP6.5	SFM	AFM 50%	Import	Clear-cut	0.000374276
RCP6.5	SFM	AFM 50%	Import	Energy plantations	8.76988e-05
RCP6.5	SFM	AFM 50%	Import	Pulp and timber plantations	0.00113397
RCP6.5	SFM	AFM 50%	Import	Selection	1.03188e-05
RCP6.5	SFM	AFM 50%	Import	Reduced impact logging	0.000258048

## Sheet: shared-effort_total
Climate scenario	Forest use scenario	Management scenario	Extinction risk [PDF]	Lower 95% confidence interval [PDF]	Upper 95% confidence interval [PDF]
RCP2.6	CFM	Baseline (noAFM)	0.00178005	0.000356781	0.00240482
RCP2.6	SFM	Baseline (noAFM)	0.00178213	0.000327803	0.00240532
RCP6.5	CFM	Baseline (noAFM)	0.00120365	0	0.00160804
RCP6.5	SFM	Baseline (noAFM)	0.00114296	0	0.00154583
RCP2.6	CFM	AFM 12.5%	0.00145059	0.000302272	0.00196767
RCP2.6	SFM	AFM 12.5%	0.00162906	0.00032701	0.00219585
RCP6.5	CFM	AFM 12.5%	0.000875493	0	0.00117793
RCP6.5	SFM	AFM 12.5%	0.000979791	0	0.00131208
RCP2.6	CFM	AFM 25%	0.00149371	0.000315811	0.00201492
RCP2.6	SFM	AFM 25%	0.00195579	0.000383599	0.00260968
RCP6.5	CFM	AFM 25%	0.000918803	0	0.00122096
RCP6.5	SFM	AFM 25%	0.00113511	0	0.00153354
RCP2.6	CFM	AFM 37.5%	0.00159438	0.000298084	0.00212988
RCP2.6	SFM	AFM 37.5%	0.00274063	5.34851e-05	0.00350168
RCP6.5	CFM	AFM 37.5%	0.000947245	0	0.00125591
RCP6.5	SFM	AFM 37.5%	0.00163701	0	0.00208926
RCP2.6	CFM	AFM 50%	0.0017049	0.000292993	0.0022604
RCP2.6	SFM	AFM 50%	0.00311426	0.000292629	0.00400584
RCP6.5	CFM	AFM 50%	0.00106599	0	0.00139159
RCP6.5	SFM	AFM 50%	0.00212302	0	0.00265932
